# Supplementary material for: Cell wall modulation by drought and elevated CO2 in sugarcane leaves
Source: Front Plant Sci. 2025 Apr 30;16:1567201. doi: 10.3389/fpls.2025.1567201 (PMC12075542; doi:10.3389/fpls.2025.1567201)
Supplement: Supplementary file 2 [file DataSheet1.xlsx]

## Sheet: Página1
Supplementary Data Sheet S1 - Gene families involved in the synthesis of cell wall polysaccharides in plants based on multiple references. To complete reference, please see Supplementary Data 1.
Gene Family	Molecular function	Reference in Pathway
NDP-sugar interconversion
Sucrose synthase (SUS)	Reversibly cleaves sucrose into fructose and UDP-Glucose.	Stein e Granot (2019); Schmolzer et al. (2016).
Fructokinase (FK)	Phosphorylates fructose to fructose-6-phosphate	Weissler et al. (2006); Lugassi et al. (2022).
Mannose-6-phosphate isomerase (MPI)	Reversibly performs the isomerization of fructose-6-phosphate into mannose-6-phosphate.	Degenhardt et al. (2022)
Phosphomannomutase (PMM)	Transposition of mannose-6-phosphate into mannose-1-phosphate.	Qian et al. (2007); Oesterhelt and Gross (1997).
Mannose-1P-guanyltransferase (MGP)	Transfers of GTP to mannose to form GDP-mannose.	Conklin et al. (1999).
GDP-mannose-4,6-dehydratase (GMD)	Performs GDP-mannose dehydration to form GDP-Rhamnose.	Bonin (2003).
GDP-fucose synthase (GER/MUR)	Synthetisis GDP-β-L-fucose using GDP-6-dehydro-keto-D-mannose (GDP-Rha) and NADPH.	Bonin and Reiter (2001).
Invertase (INV)	Cleaves sucrose into glucose and hexose.	Manoochehri et al. (2020).
Hexokinase (HXK)	Phosphorylates hexoses to hexoses-6-phosphate.	Li et al. (2020); Jang et al. (1997).
Phosphoglucose isomerase (PGI)	Reversibly performs the isomerization of fructose-6-phosphate into glucose-6-phosphate.	Liu et al. (2023); Preiser et al. (2020).
Phosphoglucomutase (PGM)	Performs the transposition of glucose-6-phosphate into glucose-1-phosphate.	Malinova et al. (2014).
UDP-pyrophosphorylase (UDGP)	Transfers of UDP to glucose-1-phosphate to form UDP-glucose.	Decker et al. (2023)
Rhamnose biosynthesis enzyme/ UDP-glucose-4,6-dehydratase (RHM)	Performs UDP-glucose dehydration to form UDP-Rhamnose.	Watt et al. (2004)
UDP-galactose-4-epimerase (GALE)	Reversibly performs the stereochemical inversion of carbon 4 of UDP-glucose to form UDP-galactose.	Seifert (2004).
UDP-glucose-6-dehydrogenase (UGD)	Performs the synthesis of UDP-glucuronate from UDP-glucose.	Karkonen et al. (2006).
UDP-glucuronate-decarboxylase (AXS)	Catalyzes the conversion of UDP-glucuronic acid to UDP-xylose by a decarboxylation reaction.	Molhoj et al. (2003); Guyett et al. (2009).
UDP-glucuronate-decarboxylase (UXS)	Catalyzes the conversion of UDP-glucuronic acid to UDP-xylose by a decarboxylation reaction.	Harper and Bar-Peled (2002); Gu et al. (2010).
Glucuronate-4-epimerase (GAE)	Reversibly performs the stereochemical inversion of carbon 4 of UDP-Glucuronate to form UDP-Galacturonate.	Usadel et al. (2004); Molhoj et al. (2004).
UDP-arabinose-4-epimerase (UAE)	Reversibly performs the stereochemical inversion of carbon 4 of UDP-arabinose to form UDP-xylose.	Hayashi et al. (1988).
UDP-arabinopyranose-mutase (UAM)	Interconverts UDP-arabinopyranose (UDP-Arap; a six-membered sugar) to UDP-arabinofuranose (UDP-Araf; a five-membered sugar).	Konishi et al. (2007); Konishi et al. (2011).
Cellulose Synthases and Associated Proteins
Cellulose Synthase (CesA)	Uses UDP-D-glucose to add glucose to the β-1,4-glucan chain to form cellulose microfibrils.	Williamson, et al. (2001).
β-1,4-1,3-glucans and Associated Proteins
Mixed-linked glucan synthase/Cellulose synthase like F (CSLF) - (2.4.1.-)	Catalyze both beta-1,3 and beta-1,4 glycosidic linkage on beta-D-glucan.	Taketa et al. (2011).
Mixed-linked glucan synthase/Cellulose synthase like H (CSLH) - (2.4.1.-)	Catalyze both beta-1,3 and beta-1,4 glycosidic linkage on beta-D-glucan.	Doblin et al. (2009).
Glucoarabinoxylan synthesis and Associated Proteins
Xylan Synthase Complex (XSC)	Putative variable complex that synthesizes the xylan backbone of GAX. While IRX10 is a catalytic enzyme, IRX9/IRX9L, IRX14/IRX14L are structural proteins.	Anders et al. (2023).
Xylan arabinosyltransferase (XAT)	Mediate the substitution of the xylan chain with 3-O-Araf.	Zhong et al. (2021); Chen et al. (2021).
Glucuronoxylan glucuronyltransferase (GUX)	Mediate the substitution of the xylan chain with GclA and 4-O-MeGlcA.	Lee et al. (2012); Gallinari et al. (2020).
Xyloglucan synthesis and Associated Proteins
Xyloglucan 4-glucosyltransferase/ Cellulose synthase like C (CSLC)	Synthesizes the glucan backbone of Xg, It's possible that it forms a protein complex with XXT proteins	Kim et al. (2020); Chou et al. (2012).
Xyloglucan 6-xylosyltransferase (XXT)	Catalyzing the addition of 6-O-xylosyl residue onto (1 > 6) glucan backbone.	Cavalier and Keegstra, (2006); Zabotina et al. (2008).
Homogalacturonan and Associated Proteins
Α-galacturonosyltransferase (GAUT)	Transfers methyl to Homogalacturonan. It is necessary for HG elongation and forms a putative protein complex with GAUT1/GAUT7.	Du et al. (2020).
Rhamnogalacturonan I and Associated Proteins
Rhamnogalacturonan I rhamnosyltransferase 1 (RRT)	Transferring Ramnose from UDP-Rha onto RG-I backbone.	Uehara et al. (2017).
Arabinnan Deficinent Protein (ARAD1/2)	Arabinan α-1,5-arabinosyltransferase involved in Arabinan side chain of RG-I.	Harholt et al. (2006); Harholt et al. (2012).
Galactan synthase (GALS1).	Transfer of galactose residues from UDP-Gal to β-1,4-Galactopentaose in RG-I.	Liwanag et al. (2012).
