# Supplementary material for: Cell wall modulation by drought and elevated CO2 in sugarcane leaves
Source: Front Plant Sci. 2025 Apr 30;16:1567201. doi: 10.3389/fpls.2025.1567201 (PMC12075542; doi:10.3389/fpls.2025.1567201)
Supplement: Supplementary file 3 [file DataSheet2.xlsx]

## Sheet: Página1
Supplemental Data Sheet S2. KEGG, OGs and domain charcaterization of sequences related to synthesis of cell wall polysaccharides in sugacarne var. SP80-3280 (De Souza et al., 2019). Only sequences with at least one canonical domain with covarage >70% was selected.
Gene family	KEGG	EggNog	Ids-genome	Ids-transcriptome	Domain	Family acession	Clan	Description	Start	End	Alignment start	Aligment end	Model start	Model end	Length	Bit score	Domain ind.	Domain cond.	Domain match coverage (%)
Sucrose synthase (SUS)	2.4.1.13	37R4Q	uti_cns_0284854.1	QPEU01340390.1.1	Sucrose_synth	PF00862.22	CL0113	Sucrose synthase	1	362	1	362	187	548	548	700.62	1.2e-210	1.9e-214	65,88
					Glycos_transf_1	PF00534.23	CL0113	Glycosyl transferases group 1	365	551	367	548	3	168	172	132.65	1.1e-38	1.6e-42	95,93
			uti_cns_0041859.1	QPEU01164656.1.1	Sucrose_synth	PF00862.22	CL0113	Sucrose synthase	1	161	1	161	388	548	548	322.94	3.2e-96	5e-100	29,20
					Glycos_transf_1	PF00534.23	CL0113	Glycosyl transferases group 1	164	350	165	347	2	168	172	123.34	7.6e-36	1.2e-39	96,51
			uti_cns_0250565.1	QPEU01317616.1.1	Sucrose_synth	PF00862.22	CL0113	Sucrose synthase	1	514	1	514	34	548	548	898.27	1.6e-270	2.5e-274	93,80
					Glycos_transf_1	PF00534.23	CL0113	Glycosyl transferases group 1	517	703	519	700	3	168	172	132.08	1.6e-38	2.4e-42	95,93
			uti_cns_0105485.1	QPEU01214349.1.1	Sucrose_synth	PF00862.22	CL0113	Sucrose synthase	1	522	1	522	26	548	548	905.63	9.5e-273	1.5e-276	95,26
					Glycos_transf_1	PF00534.23	CL0113	Glycosyl transferases group 1	525	711	527	708	3	168	172	132.05	1.6e-38	2.5e-42	95,93
			uti_cns_0039175.1	QPEU01162557.1.1	Sucrose_synth	PF00862.22	CL0113	Sucrose synthase	7	550	7	550	1	548	548	920.6	2.8e-277	4.2e-281	99,82
					Glycos_transf_1	PF00534.23	CL0113	Glycosyl transferases group 1	553	739	555	735	3	167	172	120.74	4.8e-35	7.4e-39	95,35
			uti_cns_0054925.2	QPEU01175172.1.2	Sucrose_synth	PF00862.22	CL0113	Sucrose synthase	7	550	7	550	1	548	548	920.85	2.3e-277	3.6e-281	99,82
					Glycos_transf_1	PF00534.23	CL0113	Glycosyl transferases group 1	553	739	555	735	3	167	172	120.74	4.8e-35	7.4e-39	95,35
			uti_cns_0444257.1	QPEU01393715.1.1	Sucrose_synth	PF00862.22	CL0113	Sucrose synthase	12	558	12	558	1	548	548	926.33	5.1e-279	7.8e-283	99,82
					Glycos_transf_1	PF00534.23	CL0113	Glycosyl transferases group 1	561	747	563	744	3	168	172	132.02	1.7e-38	2.5e-42	95,93
			uti_cns_0060934.1	QPEU01179865.1.1	Sucrose_synth	PF00862.22	CL0113	Sucrose synthase	7	550	7	550	1	548	548	920.85	2.3e-277	3.6e-281	99,82
					Glycos_transf_1	PF00534.23	CL0113	Glycosyl transferases group 1	553	739	555	735	3	167	172	120.74	4.8e-35	7.4e-39	95,35
			uti_cns_0060862.1	QPEU01179800.1.1	Sucrose_synth	PF00862.22	CL0113	Sucrose synthase	7	550	7	550	1	548	548	920.6	2.8e-277	4.2e-281	99,82
					Glycos_transf_1	PF00534.23	CL0113	Glycosyl transferases group 1	553	739	555	735	3	167	172	120.74	4.8e-35	7.4e-39	95,35
			uti_cns_0002302.2	QPEU01131901.1.2	Sucrose_synth	PF00862.22	CL0113	Sucrose synthase	12	558	12	558	1	548	548	926.33	5.1e-279	7.8e-283	99,82
					Glycos_transf_1	PF00534.23	CL0113	Glycosyl transferases group 1	561	747	563	744	3	168	172	131.94	1.7e-38	2.7e-42	95,93
			uti_cns_0046711.1	QPEU01168601.1.1	Sucrose_synth	PF00862.22	CL0113	Sucrose synthase	7	550	7	550	1	548	548	920.6	2.8e-277	4.2e-281	99,82
					Glycos_transf_1	PF00534.23	CL0113	Glycosyl transferases group 1	553	739	555	735	3	167	172	120.74	4.8e-35	7.4e-39	95,35
			uti_cns_0095311.4	QPEU01206702.1.4	Sucrose_synth	PF00862.22	CL0113	Sucrose synthase	1	514	1	514	34	548	548	898.27	1.6e-270	2.5e-274	93,80
					Glycos_transf_1	PF00534.23	CL0113	Glycosyl transferases group 1	517	703	519	700	3	168	172	132.08	1.6e-38	2.4e-42	95,93
			uti_cns_0096299.2	QPEU01207495.1.2	Sucrose_synth	PF00862.22	CL0113	Sucrose synthase	12	558	12	558	1	548	548	927.26	2.7e-279	2.7e-283	99,82
					Glycos_transf_1	PF00534.23	CL0113	Glycosyl transferases group 1	561	667	563	666	3	94	172	50.39	2e-13	2e-17	52,91
			uti_cns_0010221.1	QPEU01138628.1.1	Sucrose_synth	PF00862.22	CL0113	Sucrose synthase	7	550	7	550	1	548	548	920.85	2.3e-277	3.6e-281	99,82
					Glycos_transf_1	PF00534.23	CL0113	Glycosyl transferases group 1	553	739	555	735	3	167	172	120.74	4.8e-35	7.4e-39	95,35
			uti_cns_0342845.1	QPEU01376977.1.1	Sucrose_synth	PF00862.22	CL0113	Sucrose synthase	12	558	12	558	1	548	548	926.33	5.1e-279	7.8e-283	99,82
					Glycos_transf_1	PF00534.23	CL0113	Glycosyl transferases group 1	561	747	563	744	3	168	172	131.94	1.7e-38	2.7e-42	95,93
			uti_cns_0001899.5	QPEU01131566.1.5	Sucrose_synth	PF00862.22	CL0113	Sucrose synthase	275	526	276	526	298	548	548	506.32	9e-152	1.4e-155	45,62
					Glycos_transf_1	PF00534.23	CL0113	Glycosyl transferases group 1	529	715	531	711	3	167	172	120.81	4.6e-35	7e-39	95,35
			uti_cns_0080144.2	QPEU01194920.1.2	Sucrose_synth	PF00862.22	CL0113	Sucrose synthase	12	558	12	558	1	548	548	926.33	5.1e-279	7.8e-283	99,82
					Glycos_transf_1	PF00534.23	CL0113	Glycosyl transferases group 1	561	747	563	744	3	168	172	131.26	2.8e-38	4.3e-42	95,93
			uti_cns_0060980.1	QPEU01179908.1.1	Sucrose_synth	PF00862.22	CL0113	Sucrose synthase	7	550	7	550	1	548	548	920.6	2.8e-277	4.2e-281	99,82
					Glycos_transf_1	PF00534.23	CL0113	Glycosyl transferases group 1	553	739	555	735	3	167	172	120.74	4.8e-35	7.4e-39	95,35
			uti_cns_0017172.2	QPEU01144487.1.2	Sucrose_synth	PF00862.22	CL0113	Sucrose synthase	7	550	7	550	1	548	548	919.88	4.6e-277	7e-281	99,82
					Glycos_transf_1	PF00534.23	CL0113	Glycosyl transferases group 1	553	739	555	719	3	152	172	118.27	2.8e-34	4.2e-38	86,63
		37Q3U	uti_cns_0046123.2	QPEU01168127.1.2	Sucrose_synth	PF00862.22	CL0113	Sucrose synthase	8	553	8	553	1	548	548	949.26	5.8e-286	8.8e-290	99,82
					Glycos_transf_1	PF00534.23	CL0113	Glycosyl transferases group 1	556	744	560	739	5	167	172	111.09	4.5e-32	6.8e-36	94,19
			uti_cns_0124173.1	QPEU01228340.1.1	Sucrose_synth	PF00862.22	CL0113	Sucrose synthase	1	386	1	386	163	548	548	746.02	2.2e-224	3.3e-228	70,26
					Glycos_transf_1	PF00534.23	CL0113	Glycosyl transferases group 1	389	577	393	572	5	167	172	111.67	2.9e-32	4.5e-36	94,19
			uti_cns_0226458.2	QPEU01301279.1.2	Sucrose_synth	PF00862.22	CL0113	Sucrose synthase	8	553	8	553	1	548	548	949.36	5.4e-286	8.2e-290	99,82
					Glycos_transf_1	PF00534.23	CL0113	Glycosyl transferases group 1	556	744	563	739	8	167	172	110.4	7.2e-32	1.1e-35	92,44
		37J9F	uti_cns_0011052.2	QPEU01139347.1.2	Sucrose_synth	PF00862.22	CL0113	Sucrose synthase	3	569	3	569	1	548	548	839.39	1.1e-252	1.7e-256	99,82
					Glycos_transf_1	PF00534.23	CL0113	Glycosyl transferases group 1	572	759	577	746	6	159	172	107.38	6.1e-31	9.4e-35	88,95
			uti_cns_0109792.1	QPEU01217290.1.1	Sucrose_synth	PF00862.22	CL0113	Sucrose synthase	1	101	2	101	449	548	548	190.56	4.1e-56	6.3e-60	18,07
					Glycos_transf_1	PF00534.23	CL0113	Glycosyl transferases group 1	88	291	109	278	6	159	172	109.14	1.8e-31	2.7e-35	88,95
			unitig_293823.2	QPEU01073340.1.2	Sucrose_synth	PF00862.22	CL0113	Sucrose synthase	9	559	9	559	1	548	548	926.16	5.8e-279	8.8e-283	99,82
					Glycos_transf_1	PF00534.23	CL0113	Glycosyl transferases group 1	562	748	570	739	9	161	172	107.63	5.1e-31	7.9e-35	88,37
			uti_cns_0279191.2	QPEU01336992.1.2	Sucrose_synth	PF00862.22	CL0113	Sucrose synthase	4	571	4	571	1	548	548	839.6	9.6e-253	1.5e-256	99,82
					Glycos_transf_1	PF00534.23	CL0113	Glycosyl transferases group 1	574	761	580	748	7	159	172	106.02	1.6e-30	2.5e-34	88,37
			unitig_298184.2	QPEU01075722.1.2	Sucrose_synth	PF00862.22	CL0113	Sucrose synthase	9	559	9	559	1	548	548	926.16	5.8e-279	8.8e-283	99,82
					Glycos_transf_1	PF00534.23	CL0113	Glycosyl transferases group 1	562	748	570	739	9	161	172	107.63	5.1e-31	7.9e-35	88,37
			uti_cns_0256513.2	QPEU01322059.1.2	Sucrose_synth	PF00862.22	CL0113	Sucrose synthase	9	559	9	559	1	548	548	927.76	1.9e-279	2.9e-283	99,82
					Glycos_transf_1	PF00534.23	CL0113	Glycosyl transferases group 1	562	748	570	739	9	161	172	107.63	5.2e-31	7.9e-35	88,37
			uti_cns_0089897.2	QPEU01202531.1.2	Sucrose_synth	PF00862.22	CL0113	Sucrose synthase	9	559	9	559	1	548	548	926.16	5.8e-279	8.8e-283	99,82
					Glycos_transf_1	PF00534.23	CL0113	Glycosyl transferases group 1	562	748	570	739	9	161	172	107.63	5.1e-31	7.9e-35	88,37
			uti_cns_0108637.1	QPEU01216693.1.1	Sucrose_synth	PF00862.22	CL0113	Sucrose synthase	4	547	4	547	1	548	548	795.87	1.7e-239	2.6e-243	99,82
					Glycos_transf_1	PF00534.23	CL0113	Glycosyl transferases group 1	550	737	556	724	7	159	172	107.01	8e-31	1.2e-34	88,37
			uti_cns_0127518.8	QPEU01230924.1.8	Sucrose_synth	PF00862.22	CL0113	Sucrose synthase	3	563	3	563	1	548	548	849.42	1e-255	1e-259	99,82
					Glycos_transf_1	PF00534.23	CL0113	Glycosyl transferases group 1	566	679	572	668	7	91	172	35.07	1e-08	1e-12	48,84
			unitig_208515.1	QPEU01046507.1.1	Sucrose_synth	PF00862.22	CL0113	Sucrose synthase	9	559	9	559	1	548	548	927.71	1.9e-279	3e-283	99,82
					Glycos_transf_1	PF00534.23	CL0113	Glycosyl transferases group 1	562	745	570	736	9	159	172	107.74	4.8e-31	7.3e-35	87,21
			uti_cns_0087824.2	QPEU01200795.1.2	Sucrose_synth	PF00862.22	CL0113	Sucrose synthase	3	564	3	564	1	548	548	847.2	4.8e-255	7.3e-259	99,82
					Glycos_transf_1	PF00534.23	CL0113	Glycosyl transferases group 1	567	754	573	741	7	159	172	106.96	8.2e-31	1.3e-34	88,37
			uti_cns_0130343.2	QPEU01232855.1.2	Sucrose_synth	PF00862.22	CL0113	Sucrose synthase	2	388	6	388	171	548	548	659.23	4.2e-198	6.5e-202	68,80
					Glycos_transf_1	PF00534.23	CL0113	Glycosyl transferases group 1	391	578	397	565	7	159	172	108.1	3.7e-31	5.6e-35	88,37
			uti_cns_0079360.7	QPEU01194205.1.7	Sucrose_synth	PF00862.22	CL0113	Sucrose synthase	4	568	4	568	1	548	548	837.86	3.2e-252	4.9e-256	99,82
					Glycos_transf_1	PF00534.23	CL0113	Glycosyl transferases group 1	571	758	577	745	7	159	172	106.05	1.6e-30	2.4e-34	88,37
			uti_cns_0036144.7	QPEU01160106.1.7	Sucrose_synth	PF00862.22	CL0113	Sucrose synthase	2	411	31	411	170	548	548	664.62	9.9e-200	1.5e-203	68,98
					Glycos_transf_1	PF00534.23	CL0113	Glycosyl transferases group 1	414	601	420	588	7	159	172	107.44	5.9e-31	8.9e-35	88,37
			uti_cns_0101051.4	QPEU01211090.1.4	Sucrose_synth	PF00862.22	CL0113	Sucrose synthase	1	554	2	554	9	548	548	832.21	1.7e-250	2.5e-254	98,36
					Glycos_transf_1	PF00534.23	CL0113	Glycosyl transferases group 1	557	744	563	731	7	159	172	106.99	8.1e-31	1.2e-34	88,37
			uti_cns_0200024.3	QPEU01282977.1.3	Sucrose_synth	PF00862.22	CL0113	Sucrose synthase	4	571	4	571	1	548	548	840.9	3.9e-253	5.9e-257	99,82
					Glycos_transf_1	PF00534.23	CL0113	Glycosyl transferases group 1	574	761	580	748	7	159	172	106.92	8.5e-31	1.3e-34	88,37
			uti_cns_0182341.5	QPEU01270629.1.5	Sucrose_synth	PF00862.22	CL0113	Sucrose synthase	9	559	9	559	1	548	548	927.09	3e-279	4.6e-283	99,82
					Glycos_transf_1	PF00534.23	CL0113	Glycosyl transferases group 1	562	748	570	739	9	161	172	107.63	5.1e-31	7.9e-35	88,37
			unitig_278567.1	QPEU01068442.1.1	Sucrose_synth	PF00862.22	CL0113	Sucrose synthase	3	264	5	264	290	548	548	518.89	1.4e-155	2.1e-159	47,08
					Glycos_transf_1	PF00534.23	CL0113	Glycosyl transferases group 1	267	453	275	444	9	161	172	108.7	2.4e-31	3.7e-35	88,37
			uti_cns_0020964.4	QPEU01147625.1.4	Sucrose_synth	PF00862.22	CL0113	Sucrose synthase	4	141	4	137	1	129	548	122.23	2.1e-35	3.2e-39	23,36
					Sucrose_synth	PF00862.22	CL0113	Sucrose synthase	152	338	161	331	170	340	548	230.41	3.5e-68	5.3e-72	31,02
					Sucrose_synth	PF00862.22	CL0113	Sucrose synthase	337	570	344	570	323	548	548	420.48	9.1e-126	1.4e-129	41,06
					Glycos_transf_1	PF00534.23	CL0113	Glycosyl transferases group 1	573	760	579	747	7	159	172	106.92	8.5e-31	0.0013	88,37
			uti_cns_0136964.1	QPEU01237648.1.1	Sucrose_synth	PF00862.22	CL0113	Sucrose synthase	1	101	2	101	449	548	548	190.56	4.1e-56	6.3e-60	18,07
					Glycos_transf_1	PF00534.23	CL0113	Glycosyl transferases group 1	88	291	109	278	6	159	172	109.14	1.8e-31	2.7e-35	88,95
Fructokinase (Fk)	2.7.1.4	37HW8	uti_cns_0056196.1	QPEU01176265.1.1	PfkB	PF00294.27	CL0118	pfkB family carbohydrate kinase	67	376	69	375	3	301	302	271.76	8.1e-81	4.1e-85	98.6755
			unitig_127980.1	QPEU01025190.1.1	PfkB	PF00294.27	CL0118	pfkB family carbohydrate kinase	67	343	69	338	3	271	302	242.70	5.7e-72	2.9e-76	88.7417
			uti_cns_0191191.1	QPEU01276558.1.1	PfkB	PF00294.27	CL0118	pfkB family carbohydrate kinase	182	406	183	405	89	301	302	169.09	1.5e-49	7.7e-54	70.1987
			uti_cns_0146856.1	QPEU01245194.1.1	PfkB	PF00294.27	CL0118	pfkB family carbohydrate kinase	128	437	130	436	3	301	302	271.09	1.3e-80	6.6e-85	98.6755
			uti_cns_0195405.1	QPEU01280138.1.1	PfkB	PF00294.27	CL0118	pfkB family carbohydrate kinase	128	437	130	436	3	301	302	272.17	6.1e-81	3.1e-85	98.6755
			uti_cns_0086818.1	QPEU01200194.1.1	PfkB	PF00294.27	CL0118	pfkB family carbohydrate kinase	128	437	130	436	3	301	302	271.09	1.3e-80	6.6e-85	98.6755
			uti_cns_0112917.1	QPEU01220050.1.1	PfkB	PF00294.27	CL0118	pfkB family carbohydrate kinase	67	343	69	338	3	271	302	243.79	2.7e-72	1.4e-76	88.7417
			uti_cns_0184623.1	QPEU01272489.1.1	PfkB	PF00294.27	CL0118	pfkB family carbohydrate kinase	67	376	69	375	3	301	302	270.53	1.9e-80	9.8e-85	98.6755
		37KZV	uti_cns_0267889.1	QPEU01328957.1.1	PfkB	PF00294.27	CL0118	pfkB family carbohydrate kinase	5	313	6	312	2	301	302	261.91	8.1e-78	4.1e-82	99.0066
		37RQM	uti_cns_0300597.1	QPEU01350334.1.1	PfkB	PF00294.27	CL0118	pfkB family carbohydrate kinase	15	323	16	322	2	301	302	262.44	5.6e-78	2.9e-82	99.0066
			unitig_147173.1	QPEU01029873.1.1	PfkB	PF00294.27	CL0118	pfkB family carbohydrate kinase	1	245	2	244	68	301	302	182.83	9.8e-54	5.0e-58	77.1523
			uti_cns_0203973.5	QPEU01285942.1.5	PfkB	PF00294.27	CL0118	pfkB family carbohydrate kinase	15	323	16	322	2	301	302	260.73	1.9e-77	9.4e-82	99.0066
			uti_cns_0017590.1	QPEU01144812.1.1	PfkB	PF00294.27	CL0118	pfkB family carbohydrate kinase	15	323	16	322	2	301	302	262.44	5.6e-78	2.9e-82	99.0066
			uti_cns_0003673.12	QPEU01133056.1.12	PfkB	PF00294.27	CL0118	pfkB family carbohydrate kinase	15	323	16	322	2	301	302	262.44	5.6e-78	2.9e-82	99.0066
			uti_cns_0016078.6	QPEU01143541.1.6	PfkB	PF00294.27	CL0118	pfkB family carbohydrate kinase	15	323	16	322	2	301	302	262.44	5.6e-78	2.9e-82	99.0066
		37SBJ	unitig_263933.2	QPEU01063849.1.2	PfkB	PF00294.27	CL0118	pfkB family carbohydrate kinase	223	527	239	502	29	270	302	101.86	4.5e-29	2.3e-33	79.8013
		37HQG	uti_cns_0138195.4	QPEU01238753.1.4	PfkB	PF00294.27	CL0118	pfkB family carbohydrate kinase	169	506	181	494	26	290	302	103.37	1.6e-29	7.9e-34	87.4172
Mannose Phosphate isomerase (MPI)	5.3.1.8	37SYP	uti_cns_0082217.1	QPEU01196625.1.1	PMI_typeI_C	PF01238.24	CL0029	Phosphomannose isomerase type I C-terminal	113	158	113	157	4	47	48	21.27	0.00024	2.5e-08	89.5833
			uti_cns_0011630.3	QPEU01139830.1.3	PMI_typeI_hel	PF20512.1	n/a	Phosphomannose isomerase type I, helical insertion domain	16	102	34	101	23	93	94	41.37	1.7e-10	1.7e-14	74.4681
			uti_cns_0019478.2	QPEU01146359.1.2	PMI_typeI_hel	PF20512.1	n/a	Phosphomannose isomerase type I, helical insertion domain	15	101	33	100	23	93	94	41.38	1.7e-10	1.7e-14	74.4681
			uti_cns_0038458.6	QPEU01161987.1.6	PMI_typeI_hel	PF20512.1	n/a	Phosphomannose isomerase type I, helical insertion domain	19	108	19	107	1	93	94	46.11	5.6e-12	2.9e-16	97.8723
			uti_cns_0096209.1	QPEU01207429.1.1	PMI_typeI_C	PF01238.24	CL0029	Phosphomannose isomerase type I C-terminal	114	158	114	157	4	46	48	26.10	7.5e-06	7.7e-10	87.5
			unitig_400015.1	QPEU01111441.1.1	PMI_typeI_C	PF01238.24	CL0029	Phosphomannose isomerase type I C-terminal	113	157	113	156	4	46	48	26.12	7.4e-06	7.6e-10	87.5
			uti_cns_0133315.1	QPEU01235342.1.1	PMI_typeI_cat	PF20511.1	CL0029	Phosphomannose isomerase type I, catalytic domain	87	231	89	228	3	141	144	145.18	1.6e-42	7.9e-47	95.8333
			uti_cns_0174129.1	QPEU01265020.1.1	PMI_typeI_C	PF01238.24	CL0029	Phosphomannose isomerase type I C-terminal	261	305	261	304	4	46	48	23.25	5.9e-05	3.0e-09	87.5
			uti_cns_0099153.1	QPEU01209459.1.1	PMI_typeI_cat	PF20511.1	CL0029	Phosphomannose isomerase type I, catalytic domain	12	155	12	152	2	141	144	155.23	1.2e-45	1.3e-49	96.5278
					PMI_typeI_hel	PF20512.1	n/a	Phosphomannose isomerase type I, helical insertion domain	171	230	171	226	1	59	94	26.95	5.3e-06	5.4e-10	61.7021
			uti_cns_0161149.1	QPEU01255174.1.1	PMI_typeI_hel	PF20512.1	n/a	Phosphomannose isomerase type I, helical insertion domain	17	106	17	105	1	93	94	48.29	1.2e-12	6.0e-17	97.8723
			uti_cns_0194311.1	QPEU01279244.1.1	PMI_typeI_hel	PF20512.1	n/a	Phosphomannose isomerase type I, helical insertion domain	15	101	37	101	29	94	94	47.23	2.5e-12	2.6e-16	69.1489
					PMI_typeI_C	PF01238.24	CL0029	Phosphomannose isomerase type I C-terminal	178	222	178	221	4	46	48	23.80	3.9e-05	4.0e-09	87.5
			unitig_408071.1	QPEU01114307.1.1	PMI_typeI_cat	PF20511.1	CL0029	Phosphomannose isomerase type I, catalytic domain	28	168	28	166	1	142	144	163.74	2.9e-48	1.5e-52	97.9167
			unitig_238875.1	QPEU01056204.1.1	PMI_typeI_hel	PF20512.1	n/a	Phosphomannose isomerase type I, helical insertion domain	15	101	37	101	29	94	94	47.77	1.7e-12	2.6e-16	69.1489
					PMI_typeI_C	PF01238.24	CL0029	Phosphomannose isomerase type I C-terminal	178	222	178	221	4	46	48	25.48	1.2e-05	1.8e-09	87.5
			uti_cns_0152570.3	QPEU01248967.1.3	PMI_typeI_cat	PF20511.1	CL0029	Phosphomannose isomerase type I, catalytic domain	26	166	26	163	1	141	144	161.39	1.6e-47	1.6e-51	97.2222
					PMI_typeI_hel	PF20512.1	n/a	Phosphomannose isomerase type I, helical insertion domain	182	268	200	267	23	93	94	40.77	2.6e-10	2.7e-14	74.4681
Phosphomannomutase (PMM)	5.4.2.8	37JBP	uti_cns_0321512.1	QPEU01364020.1.1	PMM	PF03332.16	CL0137	Eukaryotic phosphomannomutase	31	248	31	247	1	220	221	353.42	5.5e-106	8.4e-110	99.095
			uti_cns_0036656.1	QPEU01160552.1.1	PMM	PF03332.16	CL0137	Eukaryotic phosphomannomutase	59	258	71	257	32	220	221	317.27	6.2e-95	6.3e-99	85.0679
			uti_cns_0255215.1	QPEU01321042.1.1	PMM	PF03332.16	CL0137	Eukaryotic phosphomannomutase	59	258	71	257	32	220	221	314.59	4.1e-94	4.2e-98	85.0679
			uti_cns_0256059.2	QPEU01321725.1.2	PMM	PF03332.16	CL0137	Eukaryotic phosphomannomutase	31	248	31	247	1	220	221	364.57	2.1e-109	3.3e-113	99.095
			uti_cns_0127359.2	QPEU01230823.1.2	PMM	PF03332.16	CL0137	Eukaryotic phosphomannomutase	31	200	39	199	58	220	221	281.82	4.3e-84	2.2e-88	73.3032
			uti_cns_0182465.6	QPEU01270733.1.6	PMM	PF03332.16	CL0137	Eukaryotic phosphomannomutase	31	248	31	247	1	220	221	364.57	2.1e-109	3.3e-113	99.095
Mannose-1P-guanyltransferase (MGP)	2.7.7.13	37IHM	uti_cns_0258907.2	QPEU01323904.1.2	NTP_transferase	PF00483.26	CL0110	Nucleotidyl transferase	9	232	10	209	2	200	247	101.81	4.7e-29	4.8e-33	80.1619
			uti_cns_0132403.1	QPEU01234609.1.1	NTP_transferase	PF00483.26	CL0110	Nucleotidyl transferase	9	232	10	209	2	200	247	102.01	4.1e-29	4.2e-33	80.1619
		37NVZ	uti_cns_0008456	QPEU01137128.1.7	NTP_transferase	PF00483.26	CL0110	Nucleotidyl transferase	1	204	1	197	33	240	247	135.23	2.9e-39	3.0e-43	83.8057
					Hexapep	PF00132.27	CL0536	Bacterial transferase hexapeptide (six repeats)	228	263	228	263	1	36	36	33.78	2.0e-08	2.0e-12	97.2222
			unitig_63177.1	QPEU01010613.1.1	NTP_transferase	PF00483.26	CL0110	Nucleotidyl transferase	2	236	2	229	1	240	247	186.19	8.1e-55	1.2e-58	96.7611
					Hexapep	PF00132.27	CL0536	Bacterial transferase hexapeptide (six repeats)	260	295	261	295	2	36	36	30.37	2.3e-07	3.6e-11	94.4444
			uti_cns_0036854.3.1	QPEU01160714.1.3	NTP_transferase	PF00483.26	CL0110	Nucleotidyl transferase	2	236	2	229	1	240	247	184.43	2.8e-54	4.3e-58	96.7611
					Hexapep	PF00132.27	CL0536	Bacterial transferase hexapeptide (six repeats)	260	295	261	295	2	36	36	30.11	2.8e-07	4.3e-11	94.4444
			uti_cns_0003241.6	QPEU01132686.1.6	NTP_transferase	PF00483.26	CL0110	Nucleotidyl transferase	2	236	2	229	1	240	247	185.95	9.7e-55	1.5e-58	96.7611
					Hexapep	PF00132.27	CL0536	Bacterial transferase hexapeptide (six repeats)	260	295	260	295	1	36	36	31.27	1.2e-07	1.9e-11	97.2222
			uti_cns_0110229.2	QPEU01217701.1.2	NTP_transferase	PF00483.26	CL0110	Nucleotidyl transferase	2	236	2	229	1	240	247	185.66	1.2e-54	1.8e-58	96.7611
					Hexapep	PF00132.27	CL0536	Bacterial transferase hexapeptide (six repeats)	260	295	261	295	2	36	36	30.11	2.8e-07	4.3e	94.4444
			uti_cns_0243815.2.2	QPEU01313728.1.2	NTP_transferase	PF00483.26	CL0110	Nucleotidyl transferase	2	236	2	229	1	240	247	185.66	1.2e-54	1.8e-58	96.7611
					Hexapep	PF00132.27	CL0536	Bacterial transferase hexapeptide (six repeats)	260	295	261	295	2	36	36	30.11	2.8e-07	4.3e-11	94.4444
			unitig_426950.1	QPEU01121540.1.1	NTP_transferase	PF00483.26	CL0110	Nucleotidyl transferase	1	204	1	197	33	240	247	133.41	1.1e-38	5.4e-43	83.8057
			unitig_26159.2	QPEU01003844.1.2	NTP_transferase	PF00483.26	CL0110	Nucleotidyl transferase	2	236	2	229	1	240	247	185.95	9.7e-55	1.5e-58	96.7611
					Hexapep	PF00132.27	CL0536	Bacterial transferase hexapeptide (six repeats)	260	295	260	295	1	36	36	32.94	3.6e-08	5.5e-12	97.2222
			uti_cns_0003496.2	QPEU01132908.1.2	NTP_transferase	PF00483.26	CL0110	Nucleotidyl transferase	2	236	2	229	1	240	247	185.95	9.7e-55	1.5e-58	96.7611
					Hexapep	PF00132.27	CL0536	Bacterial transferase hexapeptide (six repeats)	260	295	260	295	1	36	36	32.94	3.6e-08	5.5e-12	97.2222
			uti_cns_0000277.5	QPEU01130244.1.5	NTP_transferase	PF00483.26	CL0110	Nucleotidyl transferase	2	236	2	229	1	240	247	185.95	9.7e-55	1.5e-58	96.7611
					Hexapep	PF00132.27	CL0536	Bacterial transferase hexapeptide (six repeats)	260	295	260	295	1	36	36	32.94	3.6e-08	5.5e-12	97.2222
			uti_cns_0015946.1.1	QPEU01143435.1.1	NTP_transferase	PF00483.26	CL0110	Nucleotidyl transferase	2	236	2	229	1	240	247	185.66	1.2e-54	1.8e-58	96.7611
					Hexapep	PF00132.27	CL0536	Bacterial transferase hexapeptide (six repeats)	260	295	261	295	2	36	36	30.11	2.8e-07	4.3e-1	94.4444
			uti_cns_0254047.3	QPEU01320066.1	NTP_transferase	PF00483.26	CL0110	Nucleotidyl transferase	2	236	2	229	1	240	247	185.66	1.2e-54	1.8e-58	96.7611
					Hexapep	PF00132.27	CL0536	Bacterial transferase hexapeptide (six repeats)	260	295	261	295	2	36	36	30.11	2.8e-07	4.3e-11	94.4444
			uti_cns_0003273.2	QPEU01132716.1.2	NTP_transferase	PF00483.26	CL0110	Nucleotidyl transferase	2	236	2	229	1	240	247	185.95	9.7e-55	1.5e-58	96.7611
					Hexapep	PF00132.27	CL0536	Bacterial transferase hexapeptide (six repeats)	260	295	260	295	1	36	36	32.94	3.6e-08	5.5e-12	97.2222
			unitig_166123.1.1	QPEU01034656.1.1	NTP_transferase	PF00483.26	CL0110	Nucleotidyl transferase	2	236	2	229	1	240	247	185.66	1.2e-54	1.8e-58	96.7611
					Hexapep	PF00132.27	CL0536	Bacterial transferase hexapeptide (six repeats)	260	295	261	295	2	36	36	30.11	2.8e-07	4.3e-11	94.4444
			uti_cns_0086542.1	QPEU01200004.1.1	NTP_transferase	PF00483.26	CL0110	Nucleotidyl transferase	2	236	2	229	1	240	247	185.66	1.2e-54	1.8e-58	96.7611
					Hexapep	PF00132.27	CL0536	Bacterial transferase hexapeptide (six repeats)	260	295	261	295	2	36	36	30.11	2.8e-07	4.3e-11	94.4444
GDP-mannose-4,6-dehydratase (GMD)	4.2.1.47	37HE5	uti_cns_0140070.2	QPEU01240330.1.2	GDP_Man_Dehyd	PF16363.8	CL0063	GDP-mannose 4,6 dehydratase	34	348	34	348	1	332	332	439.43	1.0e-131	1.6e-135	99.6988
			uti_cns_0209420.1	QPEU01289906.1.1	GDP_Man_Dehyd	PF16363.8	CL0063	GDP-mannose 4,6 dehydratase	34	348	34	348	1	332	332	438.82	1.6e-131	2.4e-135	99.6988
			uti_cns_0185500.1	QPEU01273163.1.1	GDP_Man_Dehyd	PF16363.8	CL0063	GDP-mannose 4,6 dehydratase	34	348	34	348	1	332	332	439.43	1.0e-131	1.6e-135	99.6988
			uti_cns_0030579.3	QPEU01155477.1.3	GDP_Man_Dehyd	PF16363.8	CL0063	GDP-mannose 4,6 dehydratase	34	348	34	348	1	332	332	438.22	2.4e-131	3.7e-135	99.6988
GDP-fucose synthase (GER/MUR)	1.1.1.271	37MSP	uti_cns_0283811.3	QPEU01339513.1.3	Epimerase	PF01370.24	CL0063	NAD dependent epimerase/dehydratase family	21	253	21	253	1	241	241	252.92	3.0e-75	4.6e-79	99.5851
			uti_cns_0068815.3	QPEU01186229.1.3	Epimerase	PF01370.24	CL0063	NAD dependent epimerase/dehydratase family	21	253	21	253	1	241	241	252.63	3.7e-75	5.6e-79	99.5851
			uti_cns_0283811.5	QPEU01339513.1.5	Epimerase	PF01370.24	CL0063	NAD dependent epimerase/dehydratase family	1	191	3	191	59	241	241	186.41	6.2e-55	6.3e-59	75.5187
			uti_cns_0285173.7	QPEU01340664.1.7	Epimerase	PF01370.24	CL0063	NAD dependent epimerase/dehydratase family	21	253	21	253	1	241	241	252.92	3.0e-75	4.6e-79	99.5851
			uti_cns_0287583.3	QPEU01342624.1.3	Epimerase	PF01370.24	CL0063	NAD dependent epimerase/dehydratase family	21	253	21	253	1	241	241	252.88	3.1e-75	4.7e-79	99.5851
			uti_cns_0017838.6	QPEU01145046.1.6	Epimerase	PF01370.24	CL0063	NAD dependent epimerase/dehydratase family	31	239	32	237	2	212	241	190.43	3.7e-56	5.6e-60	87.1369
			uti_cns_0172659.2	QPEU01263785.1.2	Epimerase	PF01370.24	CL0063	NAD dependent epimerase/dehydratase family	21	253	21	253	1	241	241	252.82	3.2e-75	4.9e-79	99.5851
			uti_cns_0084394.1	QPEU01198186.1.1	Epimerase	PF01370.24	CL0063	NAD dependent epimerase/dehydratase family	31	263	32	263	2	241	241	221.87	9.1e-66	1.4e-69	99.1701
			uti_cns_0017838.4	QPEU01145046.1.4	Epimerase	PF01370.24	CL0063	NAD dependent epimerase/dehydratase family	21	253	21	253	1	241	241	250.55	1.6e-74	2.4e-78	99.5851
Invertase (INV)	3.2.1.26	37M9N	uti_cns_0345134.1	QPEU01378540.1.1	Glyco_hydro_100	PF12899.10	CL0059	Alkaline and neutral invertase	183	619	183	619	1	435	435	711.76	2.9e-214	2.9e-218	99.7701
			uti_cns_0346353.1	QPEU01379350.1.1	Glyco_hydro_100	PF12899.10	CL0059	Alkaline and neutral invertase	101	537	101	537	1	435	435	686.19	1.7e-206	8.5e-211	99.7701
			unitig_121258.1	QPEU01023576.1.1	Glyco_hydro_100	PF12899.10	CL0059	Alkaline and neutral invertase	111	548	111	548	1	435	435	698.48	3.1e-210	1.6e-214	99.7701
			uti_cns_0208325.1	QPEU01289256.1.1	Glyco_hydro_100	PF12899.10	CL0059	Alkaline and neutral invertase	95	531	95	531	1	435	435	712.76	1.4e-214	1.5e-218	99.7701
			unitig_141934.1	QPEU01028542.1.1	Glyco_hydro_100	PF12899.10	CL0059	Alkaline and neutral invertase	111	548	111	548	1	435	435	699.13	2.0e-210	1.0e-214	99.7701
			uti_cns_0034012.9	QPEU01158313.1.9	Glyco_hydro_100	PF12899.10	CL0059	Alkaline and neutral invertase	95	531	95	531	1	435	435	713.12	1.1e-214	1.1e-218	99.7701
			uti_cns_0104418.2	QPEU01213386.1.2	Glyco_hydro_100	PF12899.10	CL0059	Alkaline and neutral invertase	109	546	109	546	1	435	435	698.88	2.3e-210	1.2e-214	99.7701
			uti_cns_0067684.4	QPEU01185219.1.4	Glyco_hydro_100	PF12899.10	CL0059	Alkaline and neutral invertase	111	548	111	548	1	435	435	698.48	3.1e-210	1.6e-214	99.7701
			uti_cns_0071944.2	QPEU01188610.1.2	Glyco_hydro_100	PF12899.10	CL0059	Alkaline and neutral invertase	111	548	111	548	1	435	435	698.48	3.1e-210	1.6e-214	99.7701
			uti_cns_0245195.1	QPEU01314722.1.1	Glyco_hydro_100	PF12899.10	CL0059	Alkaline and neutral invertase	101	537	101	537	1	435	435	686.19	1.7e-206	8.5e-211	99.7701
			unitig_270684.1	QPEU01066000.1.1	Glyco_hydro_100	PF12899.10	CL0059	Alkaline and neutral invertase	101	537	101	537	1	435	435	683.12	1.4e-205	7.2e-210	99.7701
			uti_cns_0180231.1	QPEU01268752.1.1	Glyco_hydro_100	PF12899.10	CL0059	Alkaline and neutral invertase	95	531	95	531	1	435	435	712.76	1.4e-214	1.5e-218	99.7701
			uti_cns_0307933.2	QPEU01356117.1.2	Glyco_hydro_100	PF12899.10	CL0059	Alkaline and neutral invertase	95	531	95	531	1	435	435	713.12	1.1e-214	1.1e-218	99.7701
			uti_cns_0041013.2	QPEU01164071.1.2	Glyco_hydro_100	PF12899.10	CL0059	Alkaline and neutral invertase	95	531	95	531	1	435	435	713.31	9.8e-215	9.9e-219	99.7701
			uti_cns_0080002.2	QPEU01194795.1.2	Glyco_hydro_100	PF12899.10	CL0059	Alkaline and neutral invertase	111	548	111	548	1	435	435	699.13	2.0e-210	1.0e-214	99.7701
			uti_cns_0106919.1	QPEU01215559.1.1	Glyco_hydro_100	PF12899.10	CL0059	Alkaline and neutral invertase	109	474	109	474	1	363	435	569.74	3.6e-171	1.8e-175	83.2184
			unitig_82394.1	QPEU01014608.1.1	Glyco_hydro_100	PF12899.10	CL0059	Alkaline and neutral invertase	1	404	2	404	34	435	435	652.82	2.2e-196	2.3e-200	92.1839
			uti_cns_0020622.8	QPEU01147313.1.8	Glyco_hydro_100	PF12899.10	CL0059	Alkaline and neutral invertase	163	600	163	600	1	435	435	698.47	3.1e-210	1.6e-214	99.7701
			uti_cns_0048868.1	QPEU01170322.1.1	Glyco_hydro_100	PF12899.10	CL0059	Alkaline and neutral invertase	96	532	96	532	1	435	435	707.82	4.5e-213	4.6e-217	99.7701
			uti_cns_0327413.1	QPEU01368384.1.1	Glyco_hydro_100	PF12899.10	CL0059	Alkaline and neutral invertase	101	537	101	537	1	435	435	675.42	3.1e-203	1.6e-207	99.7701
		37QPW	uti_cns_0052130.2	QPEU01172946.1.2	Glyco_hydro_32N	PF00251.23	CL0143	Glycosyl hydrolases family 32 N-terminal domain	1	302	1	302	16	305	305	316.42	2.5e-94	2.5e-98	94.7541
					Glyco_hydro_32C	PF08244.15	CL0004	Glycosyl hydrolases family 32 C terminal	305	500	305	500	1	158	158	98.68	3.5e-28	3.6e-32	99.3671
			uti_cns_0302945.2	QPEU01352270.1.2	Glyco_hydro_32N	PF00251.23	CL0143	Glycosyl hydrolases family 32 N-terminal domain	47	371	47	371	1	305	305	339.10	3.1e-101	3.1e-105	99.6721
					Glyco_hydro_32C	PF08244.15	CL0004	Glycosyl hydrolases family 32 C terminal	374	572	374	572	1	158	158	82.18	4.2e-23	4.3e-27	99.3671
			uti_cns_0426806.1	QPEU01392202.1.1	Glyco_hydro_32N	PF00251.23	CL0143	Glycosyl hydrolases family 32 N-terminal domain	54	367	54	367	1	305	305	330.49	1.3e-98	1.3e-102	99.6721
					Glyco_hydro_32C	PF08244.15	CL0004	Glycosyl hydrolases family 32 C terminal	370	565	370	565	1	158	158	98.60	3.7e-28	3.8e-32	99.3671
			uti_cns_0301716.1	QPEU01351268.1.1	Glyco_hydro_32N	PF00251.23	CL0143	Glycosyl hydrolases family 32 N-terminal domain	128	418	130	418	29	305	305	276.61	3.3e-82	3.3e-86	90.4918
					Glyco_hydro_32C	PF08244.15	CL0004	Glycosyl hydrolases family 32 C terminal	421	616	421	616	1	158	158	98.08	5.4e-28	5.5e-32	99.3671
			uti_cns_0266844.2	QPEU01328056.1.2	Glyco_hydro_32N	PF00251.23	CL0143	Glycosyl hydrolases family 32 N-terminal domain	1	302	1	302	16	305	305	315.78	3.9e-94	3.9e-98	94.7541
					Glyco_hydro_32C	PF08244.15	CL0004	Glycosyl hydrolases family 32 C terminal	305	500	305	500	1	158	158	98.68	3.5e-28	3.6e-32	99.3671
			uti_cns_0055554.2	QPEU01175718.1.2	Glyco_hydro_32N	PF00251.23	CL0143	Glycosyl hydrolases family 32 N-terminal domain	51	362	51	362	1	305	305	365.67	2.5e-109	2.5e-113	99.6721
					Glyco_hydro_32C	PF08244.15	CL0004	Glycosyl hydrolases family 32 C terminal	365	465	365	461	1	69	158	31.66	1.5e-07	1.5e-11	43.038
					Glyco_hydro_32C	PF08244.15	CL0004	Glycosyl hydrolases family 32 C terminal	472	524	473	523	111	157	158	37.15	3.0e-09	3.1e-13	29.1139
			uti_cns_0351471.1	QPEU01382439.1.1	Glyco_hydro_32N	PF00251.23	CL0143	Glycosyl hydrolases family 32 N-terminal domain	53	376	53	376	1	305	305	338.84	3.7e-101	3.7e-105	99.6721
					Glyco_hydro_32C	PF08244.15	CL0004	Glycosyl hydrolases family 32 C terminal	379	577	379	577	1	158	158	81.95	5.0e-23	5.0e-27	99.3671
			uti_cns_0052664.1	QPEU01173437.1.1	Glyco_hydro_32N	PF00251.23	CL0143	Glycosyl hydrolases family 32 N-terminal domain	54	370	54	370	1	305	305	348.08	5.6e-104	5.7e-108	99.6721
					Glyco_hydro_32C	PF08244.15	CL0004	Glycosyl hydrolases family 32 C terminal	373	568	373	568	1	158	158	98.59	3.8e-28	3.8e-32	99.3671
			uti_cns_0339151.1	QPEU01374296.1.1	Glyco_hydro_32N	PF00251.23	CL0143	Glycosyl hydrolases family 32 N-terminal domain	47	372	47	372	1	305	305	339.56	2.2e-101	2.3e-105	99.6721
					Glyco_hydro_32C	PF08244.15	CL0004	Glycosyl hydrolases family 32 C terminal	375	573	375	573	1	158	158	82.18	4.2e-23	4.3e-27	99.3671
			uti_cns_0195526.2	QPEU01280234.1.2	Glyco_hydro_32N	PF00251.23	CL0143	Glycosyl hydrolases family 32 N-terminal domain	1	84	1	82	16	96	305	107.57	9.7e-31	9.9e-35	26.2295
					Glyco_hydro_32C	PF08244.15	CL0004	Glycosyl hydrolases family 32 C terminal	132	327	132	327	1	158	158	100.15	1.2e-28	1.3e-32	99.3671
			uti_cns_0224848.1	QPEU01299853.1.1	Glyco_hydro_32N	PF00251.23	CL0143	Glycosyl hydrolases family 32 N-terminal domain	54	370	54	370	1	305	305	349.67	1.8e-104	1.9e-108	99.6721
					Glyco_hydro_32C	PF08244.15	CL0004	Glycosyl hydrolases family 32 C terminal	373	568	373	568	1	158	158	98.38	4.4e-28	4.4e-32	99.3671
			uti_cns_0051996.3	QPEU01172818.1.3	Glyco_hydro_32N	PF00251.23	CL0143	Glycosyl hydrolases family 32 N-terminal domain	54	370	54	370	1	305	305	349.67	1.8e-104	1.9e-108	99.6721
					Glyco_hydro_32C	PF08244.15	CL0004	Glycosyl hydrolases family 32 C terminal	373	568	373	568	1	158	158	98.28	4.7e-28	4.8e-32	99.3671
			unitig_48869.1	QPEU01007884.1.1	lyco_hydro_32C	PF08244.15	CL0004	Glycosyl hydrolases family 32 C terminal	56	254	56	254	1	158	158	102.14	3.0e-29	3.1e-33	99.3671
					Glyco_hydro_32N	PF00251.23	CL0143	Glycosyl hydrolases family 32 N-terminal domain	1	53	1	53	253	305	305	46.50	3.8e-12	3.9e-16	17.0492
			uti_cns_0036192.1	QPEU01160149.1.1	Glyco_hydro_32N	PF00251.23	CL0143	Glycosyl hydrolases family 32 N-terminal domain	54	370	54	370	1	305	305	349.10	2.8e-104	2.8e-108	99.6721
					Glyco_hydro_32C	PF08244.15	CL0004	Glycosyl hydrolases family 32 C terminal	373	568	373	568	1	158	158	98.69	3.5e-28	3.6e-32	99.3671
		37QH4	uti_cns_0273782.1	QPEU01333790.1.1	Glyco_hydro_32N	PF00251.23	CL0143	Glycosyl hydrolases family 32 N-terminal domain	10	344	10	344	1	305	305	353.69	1.1e-105	1.1e-109	99.6721
					Glyco_hydro_32C	PF08244.15	CL0004	Glycosyl hydrolases family 32 C terminal	347	540	347	535	1	153	158	92.77	2.3e-26	2.4e-30	96.2025
			uti_cns_0266539.2	QPEU01327795.1.2	Glyco_hydro_32N	PF00251.23	CL0143	Glycosyl hydrolases family 32 N-terminal domain	1	321	1	321	15	305	305	315.60	4.4e-94	4.5e-98	95.082
					Glyco_hydro_32C	PF08244.15	CL0004	Glycosyl hydrolases family 32 C terminal	324	517	324	512	1	153	158	92.90	2.1e-26	2.2e-30	96.2025
			uti_cns_0266524.1	QPEU01327782.1.1	Glyco_hydro_32N	PF00251.23	CL0143	Glycosyl hydrolases family 32 N-terminal domain	138	463	138	463	1	305	305	334.22	9.4e-100	1.4e-103	99.6721
					INV_N	PF11837.11	n/a	Beta-fructofuranosidase, N-terminal domain	15	130	17	130	3	109	109	79.77	2.1e-22	3.2e-26	97.2477
					Glyco_hydro_32C	PF08244.15	CL0004	Glycosyl hydrolases family 32 C terminal	466	565	466	558	1	70	158	26.79	4.7e-06	7.1e-10	43.6709
			uti_cns_0227370.1	QPEU01302072.1.1	Glyco_hydro_32N	PF00251.23	CL0143	Glycosyl hydrolases family 32 N-terminal domain	134	261	134	257	1	119	305	177.69	4.3e-52	6.6e-56	38.6885
					Glyco_hydro_32N	PF00251.23	CL0143	Glycosyl hydrolases family 32 N-terminal domain	256	428	259	428	151	305	305	124.41	7.2e-36	1.1e-39	50.4918
					Glyco_hydro_32C	PF08244.15	CL0004	Glycosyl hydrolases family 32 C terminal	431	623	431	623	1	158	158	94.55	6.6e-27	1.0e-30	99.3671
					INV_N	PF11837.11	n/a	Beta-fructofuranosidase, N-terminal domain	15	126	17	126	3	109	109	75.89	3.4e-21	5.1e-25	97.2477
			uti_cns_0287156.1	QPEU01342274.1.1	Glyco_hydro_32N	PF00251.23	CL0143	Glycosyl hydrolases family 32 N-terminal domain	1	203	1	203	127	305	305	156.20	1.5e-45	1.5e-49	58.3607
					Glyco_hydro_32C	PF08244.15	CL0004	Glycosyl hydrolases family 32 C terminal	206	399	206	394	1	153	158	92.60	2.6e-26	2.7e-30	96.2025
			uti_cns_0049394.2	QPEU01170763.1.2	Glyco_hydro_32N	PF00251.23	CL0143	Glycosyl hydrolases family 32 N-terminal domain	1	318	1	318	15	305	305	322.39	3.7e-96	3.8e-100	95.082
					Glyco_hydro_32C	PF08244.15	CL0004	Glycosyl hydrolases family 32 C terminal	321	514	321	509	1	153	158	91.81	4.6e-26	4.7e-30	96.2025
		37ZF2	uti_cns_0316720.1	QPEU01360510.1.1	Glyco_hydro_32N	PF00251.23	CL0143	Glycosyl hydrolases family 32 N-terminal domain	1	304	1	304	21	305	305	297.14	1.8e-88	1.9e-92	93.1148
					Glyco_hydro_32C	PF08244.15	CL0004	Glycosyl hydrolases family 32 C terminal	307	495	307	492	1	149	158	84.94	6.0e-24	6.1e-28	93.6709
			uti_cns_0017250.2	QPEU01144558.1.2	Glyco_hydro_32N	PF00251.23	CL0143	Glycosyl hydrolases family 32 N-terminal domain	44	367	44	367	1	305	305	343.11	1.8e-102	1.9e-106	99.6721
					Glyco_hydro_32C	PF08244.15	CL0004	Glycosyl hydrolases family 32 C terminal	370	566	370	566	1	158	158	91.15	7.3e-26	7.5e-30	99.3671
			uti_cns_0101954.3	QPEU01211790.1.3	Glyco_hydro_32N	PF00251.23	CL0143	Glycosyl hydrolases family 32 N-terminal domain	44	367	44	367	1	305	305	343.59	1.3e-102	1.3e-106	99.6721
					Glyco_hydro_32C	PF08244.15	CL0004	Glycosyl hydrolases family 32 C terminal	370	566	370	566	1	158	158	93.03	1.9e-26	2.0e-30	99.3671
			uti_cns_0255545.1	QPEU01321308.1.1	lyco_hydro_32N	PF00251.23	CL0143	Glycosyl hydrolases family 32 N-terminal domain	2	97	5	97	216	305	305	85.78	4.2e-24	4.3e-28	29.1803
					Glyco_hydro_32C	PF08244.15	CL0004	Glycosyl hydrolases family 32 C terminal	100	256	172	256	71	158	158	62.31	5.5e-17	5.6e-21	55.0633
			unitig_314699.1	QPEU01080991.1.1	Glyco_hydro_32N	PF00251.23	CL0143	Glycosyl hydrolases family 32 N-terminal domain	1	309	1	309	16	305	305	305.35	5.8e-91	5.9e-95	94.7541
					Glyco_hydro_32C	PF08244.15	CL0004	Glycosyl hydrolases family 32 C terminal	312	508	312	508	1	158	158	93.33	1.6e-26	1.6e-30	99.3671
			uti_cns_0235475.2	QPEU01307814.1.2	Glyco_hydro_32N	PF00251.23	CL0143	Glycosyl hydrolases family 32 N-terminal domain	44	367	44	367	1	305	305	344.24	8.3e-103	8.5e-107	99.6721
					Glyco_hydro_32C	PF08244.15	CL0004	Glycosyl hydrolases family 32 C terminal	370	566	370	566	1	158	158	91.36	6.3e-26	6.4e-30	99.3671
			uti_cns_0247264.1	QPEU01316032.1.1	Glyco_hydro_32C	PF08244.15	CL0004	Glycosyl hydrolases family 32 C terminal	100	287	100	287	1	158	158	95.47	3.4e-27	3.5e-31	99.3671
					Glyco_hydro_32N	PF00251.23	CL0143	Glycosyl hydrolases family 32 N-terminal domain	1	97	4	97	215	305	305	85.81	4.1e-24	4.2e-28	29.5082
			uti_cns_0064649.3	QPEU01182874.1.3	Glyco_hydro_32N	PF00251.23	CL0143	Glycosyl hydrolases family 32 N-terminal domain	44	367	44	367	1	305	305	342.88	2.2e-102	2.2e-106	99.6721
					Glyco_hydro_32C	PF08244.15	CL0004	Glycosyl hydrolases family 32 C terminal	370	566	370	566	1	158	158	90.72	9.9e-26	1.0e-29	99.3671
		37IHS	uti_cns_0270491.2	QPEU01331181.1.2	Glyco_hydro_100	PF12899.10	CL0059	Alkaline and neutral invertase	1	359	1	358	83	434	435	602.05	5.7e-181	5.8e-185	80.6897
			uti_cns_0105557.3	QPEU01214416.1.3	Glyco_hydro_100	PF12899.10	CL0059	Alkaline and neutral invertase	1	374	2	373	69	434	435	621.27	8.3e-187	8.5e-191	83.908
			uti_cns_0113775.1	QPEU01220705.1.1	Glyco_hydro_100	PF12899.10	CL0059	Alkaline and neutral invertase	78	506	78	492	1	408	435	673.75	9.9e-203	1.0e-206	93.5632
			uti_cns_0095600.3	QPEU01206946.1.3	Glyco_hydro_100	PF12899.10	CL0059	Alkaline and neutral invertase	80	521	80	521	1	435	435	735.58	1.7e-221	1.7e-225	99.7701
			uti_cns_0043339.1	QPEU01165962.1.1	Glyco_hydro_100	PF12899.10	CL0059	Alkaline and neutral invertase	54	495	54	494	1	434	435	726.66	8.7e-219	8.9e-223	99.5402
			uti_cns_0025010.2	QPEU01150969.1.2	Glyco_hydro_100	PF12899.10	CL0059	Alkaline and neutral invertase	3	422	9	422	28	435	435	701.12	4.9e-211	5.0e-215	93.5632
			uti_cns_0199036.2	QPEU01282485.1.2	Glyco_hydro_100	PF12899.10	CL0059	Alkaline and neutral invertase	1	403	1	402	39	434	435	670.19	1.2e-201	1.2e-205	90.8046
			uti_cns_0201947.1	QPEU01284155.1.1	Glyco_hydro_100	PF12899.10	CL0059	Alkaline and neutral invertase	1	393	1	393	49	435	435	657.33	9.5e-198	9.7e-202	88.7356
			uti_cns_0026186.2	QPEU01151904.1.2	Glyco_hydro_100	PF12899.10	CL0059	Alkaline and neutral invertase	1	359	1	359	83	435	435	605.24	6.1e-182	6.2e-186	80.9195
			unitig_444434.1	QPEU01127841.1.1	Glyco_hydro_100	PF12899.10	CL0059	Alkaline and neutral invertase	1	359	1	358	83	434	435	602.05	5.7e-181	5.8e-185	80.6897
			unitig_387405.1	QPEU01107218.1.1	Glyco_hydro_100	PF12899.10	CL0059	Alkaline and neutral invertase	1	370	2	349	69	410	435	577.16	2.0e-173	2.1e-177	78.3908
		382MZ	uti_cns_0179150.2	QPEU01268191.1.2	PMEI	PF04043.18	n/a	Plant invertase/pectin methylesterase inhibitor	18	163	19	163	2	154	154	82.50	4.2e-23	2.1e-27	98.7013
		37WRK	uti_cns_0238936.2	QPEU01309725.1.2	PMEI	PF04043.18	n/a	Plant invertase/pectin methylesterase inhibitor	44	184	47	184	5	154	154	54.66	1.6e-14	8.0e-19	96.7532
			unitig_107337.1	QPEU01020150.1.1	PMEI	PF04043.18	n/a	Plant invertase/pectin methylesterase inhibitor	44	184	47	184	5	154	154	54.66	1.6e-14	8.0e-19	96.7532
			uti_cns_0007716.3	QPEU01136501.1.3	PMEI	PF04043.18	n/a	Plant invertase/pectin methylesterase inhibitor	43	184	45	184	3	154	154	55.76	7.2e-15	3.7e-19	98.0519
			uti_cns_0057625.6	QPEU01177232.1.6	PMEI	PF04043.18	n/a	Plant invertase/pectin methylesterase inhibitor	43	184	45	184	3	154	154	59.08	6.8e-16	3.5e-20	98.0519
			unitig_103462.1	QPEU01019475.1.1	PMEI	PF04043.18	n/a	Plant invertase/pectin methylesterase inhibitor	45	186	47	186	3	154	154	55.33	9.8e-15	5.0e-19	98.0519
			uti_cns_0059611.2	QPEU01178942.1.2	PMEI	PF04043.18	n/a	Plant invertase/pectin methylesterase inhibitor	45	186	47	186	3	154	154	55.33	9.8e-15	5.0e-19	98.0519
			uti_cns_0083012.1	QPEU01197130.1.1	PMEI	PF04043.18	n/a	Plant invertase/pectin methylesterase inhibitor	43	184	45	184	3	154	154	55.76	7.2e-15	3.7e-19	98.0519
			uti_cns_0075749.1	QPEU01191538.1.1	PMEI	PF04043.18	n/a	Plant invertase/pectin methylesterase inhibitor	44	184	47	184	5	154	154	54.66	1.6e-14	8.0e-19	96.7532
			uti_cns_0035400.1	QPEU01159499.1.1	PMEI	PF04043.18	n/a	Plant invertase/pectin methylesterase inhibitor	43	184	45	184	3	154	154	55.76	7.2e-15	3.7e-19	98.0519
		3840A	uti_cns_0079832.2	QPEU01194638.1.2	PMEI	PF04043.18	n/a	Plant invertase/pectin methylesterase inhibitor	30	172	32	170	3	152	154	66.09	4.7e-18	2.4e-22	96.7532
			uti_cns_0011477.2	QPEU01139693.1.2	PMEI	PF04043.18	n/a	Plant invertase/pectin methylesterase inhibitor	30	172	32	170	3	152	154	66.09	4.7e-18	2.4e-22	96.7532
			uti_cns_0016192.4	QPEU01143650.1.4	PMEI	PF04043.18	n/a	Plant invertase/pectin methylesterase inhibitor	30	172	32	170	3	152	154	66.09	4.7e-18	2.4e-22	96.7532
			uti_cns_0079832.3	QPEU01194638.1.3	PMEI	PF04043.18	n/a	Plant invertase/pectin methylesterase inhibitor	28	169	30	168	3	153	154	56.09	5.7e-15	2.9e-19	97.4026
			unitig_121488.1	QPEU01023675.1.1	PMEI	PF04043.18	n/a	Plant invertase/pectin methylesterase inhibitor	28	169	30	168	3	153	154	56.09	5.7e-15	2.9e-19	97.4026
			unitig_62327.1	QPEU01010423.1.1	PMEI	PF04043.18	n/a	Plant invertase/pectin methylesterase inhibitor	28	169	30	168	3	153	154	56.09	5.7e-15	2.9e-19	97.4026
			uti_cns_0016192.6	QPEU01143650.1.6	PMEI	PF04043.18	n/a	Plant invertase/pectin methylesterase inhibitor	28	169	30	168	3	153	154	56.09	5.7e-15	2.9e-19	97.4026
			uti_cns_0045058.1	QPEU01167334.1.1	PMEI	PF04043.18	n/a	Plant invertase/pectin methylesterase inhibitor	30	172	32	170	3	152	154	65.68	6.4e-18	3.2e-22	96.7532
			uti_cns_0042092.1	QPEU01164880.1.1	PMEI	PF04043.18	n/a	Plant invertase/pectin methylesterase inhibitor	30	172	32	170	3	152	154	66.09	4.7e-18	2.4e-22	96.7532
			uti_cns_0071505.5	QPEU01396897.1.5	PMEI	PF04043.18	n/a	Plant invertase/pectin methylesterase inhibitor	30	172	32	170	3	152	154	66.09	4.7e-18	2.4e-22	96.7532
			unitig_236587.1	QPEU01055323.1.1	PMEI	PF04043.18	n/a	Plant invertase/pectin methylesterase inhibitor	30	172	32	170	3	152	154	66.09	4.7e-18	2.4e-22	96.7532
			uti_cns_0220012.1	QPEU01297420.1.1	PMEI	PF04043.18	n/a	Plant invertase/pectin methylesterase inhibitor	30	172	32	170	3	152	154	65.86	5.6e-18	2.8e-22	96.7532
			unitig_159534.1	QPEU01033164.1.1	PMEI	PF04043.18	n/a	Plant invertase/pectin methylesterase inhibitor	30	172	32	170	3	152	154	64.83	1.2e-17	5.9e-22	96.7532
		389I5	uti_cns_0252164.1	QPEU01318441.1.1	PMEI	PF04043.18	n/a	Plant invertase/pectin methylesterase inhibitor	500	645	501	645	2	154	154	77.83	1.1e-21	5.9e-26	98.7013
			uti_cns_0006001.16	QPEU01135031.1.16	PMEI	PF04043.18	n/a	Plant invertase/pectin methylesterase inhibitor	500	645	502	645	3	154	154	76.99	2.1e-21	1.1e-25	98.0519
			uti_cns_0055726.2	QPEU01175868.1.2	PMEI	PF04043.18	n/a	Plant invertase/pectin methylesterase inhibitor	499	644	500	644	2	154	154	77.84	1.1e-21	5.8e-26	98.7013
			uti_cns_0116493.4	QPEU01222445.1.4	PMEI	PF04043.18	n/a	Plant invertase/pectin methylesterase inhibitor	498	643	499	643	2	154	154	77.84	1.1e-21	5.8e-26	98.7013
			uti_cns_0174755.3	QPEU01265511.1.3	PMEI	PF04043.18	n/a	Plant invertase/pectin methylesterase inhibitor	459	604	460	604	2	154	154	77.86	1.1e-21	5.7e-26	98.7013
			uti_cns_0164537.1	QPEU01258135.1.1	PMEI	PF04043.18	n/a	Plant invertase/pectin methylesterase inhibitor	499	644	501	644	3	154	154	77.71	1.3e-21	6.4e-26	98.0519
			unitig_314744.1	QPEU01081022.1.1	PMEI	PF04043.18	n/a	Plant invertase/pectin methylesterase inhibitor	425	570	426	570	2	154	154	77.02	2.1e-21	1.0e-25	98.7013
		37RNE	uti_cns_0093498.4	QPEU01205129.1.4	Glyco_hydro_32N	PF00251.23	CL0143	Glycosyl hydrolases family 32 N-terminal domain	67	381	67	381	1	305	305	313.21	2.3e-93	2.4e-97	99.6721
					Glyco_hydro_32C	PF08244.15	CL0004	Glycosyl hydrolases family 32 C terminal	369	547	384	547	25	158	158	72.68	3.5e-20	3.6e-24	84.1772
			uti_cns_0224347.1	QPEU01299636.1.1	Glyco_hydro_32N	PF00251.23	CL0143	Glycosyl hydrolases family 32 N-terminal domain	1	303	1	303	16	305	305	303.82	1.7e-90	1.7e-94	94.7541
					Glyco_hydro_32C	PF08244.15	CL0004	Glycosyl hydrolases family 32 C terminal	306	502	306	502	1	158	158	90.12	1.5e-25	1.5e-29	99.3671
			uti_cns_0044636.4	QPEU01166959.1.4	Glyco_hydro_32N	PF00251.23	CL0143	Glycosyl hydrolases family 32 N-terminal domain	67	381	67	381	1	305	305	324.72	7.3e-97	7.4e-101	99.6721
					Glyco_hydro_32C	PF08244.15	CL0004	Glycosyl hydrolases family 32 C terminal	369	557	384	557	25	158	158	82.05	4.6e-23	4.7e-27	84.1772
			uti_cns_0042334.2	QPEU01165102.1.2	Glyco_hydro_32N	PF00251.23	CL0143	Glycosyl hydrolases family 32 N-terminal domain	67	381	67	381	1	305	305	320.36	1.6e-95	1.6e-99	99.6721
					Glyco_hydro_32C	PF08244.15	CL0004	Glycosyl hydrolases family 32 C terminal	370	557	384	557	25	158	158	84.18	1.0e-23	1.0e-27	84.1772
			uti_cns_0357551.2	QPEU01385410.1.2	Glyco_hydro_32N	PF00251.23	CL0143	Glycosyl hydrolases family 32 N-terminal domain	1	131	1	131	182	305	305	104.82	6.7e-30	6.8e-34	40.3279
					Glyco_hydro_32C	PF08244.15	CL0004	Glycosyl hydrolases family 32 C terminal	120	307	134	307	25	158	158	83.29	1.9e-23	2.0e-27	84.1772
		38829	uti_cns_0236409.2	QPEU01308233.1.2	Glyco_hydro_32N	PF00251.23	CL0143	Glycosyl hydrolases family 32 N-terminal domain	56	219	61	208	48	195	305	123.71	1.2e-35	1.2e-39	48.1967
					Glyco_hydro_32N	PF00251.23	CL0143	Glycosyl hydrolases family 32 N-terminal domain	211	287	219	287	236	305	305	57.88	1.3e-15	1.3e-19	22.623
					Glyco_hydro_32C	PF08244.15	CL0004	Glycosyl hydrolases family 32 C terminal	290	488	290	488	1	158	158	89.83	1.9e-25	1.9e-29	99.3671
			uti_cns_0081057.3	QPEU01195711.1.3	Glyco_hydro_32N	PF00251.23	CL0143	Glycosyl hydrolases family 32 N-terminal domain	15	334	15	334	1	305	305	304.97	7.6e-91	7.7e-95	99.6721
					Glyco_hydro_32C	PF08244.15	CL0004	Glycosyl hydrolases family 32 C terminal	337	535	337	535	1	158	158	88.78	3.9e-25	4.0e-29	99.3671
			uti_cns_0064649.5	QPEU01182874.1.5	Glyco_hydro_32N	PF00251.23	CL0143	Glycosyl hydrolases family 32 N-terminal domain	15	334	15	334	1	305	305	304.97	7.6e-91	7.7e-95	99.6721
					Glyco_hydro_32C	PF08244.15	CL0004	Glycosyl hydrolases family 32 C terminal	337	535	337	535	1	158	158	88.78	3.9e-25	4.0e-29	99.3671
Hexokinase (HXK)	2.7.1.1	37PFB	uti_cns_0130124.1	QPEU01232660.1.1	Hexokinase_2	PF03727.19	CL0108	Hexokinase	150	398	151	398	2	241	241	262.73	2.8e-78	2.9e-82	99.1701
					Hexokinase_1	PF00349.24	CL0108	Hexokinase	1	144	3	144	52	200	200	166.94	5.2e-49	5.3e-53	74
			uti_cns_0078006.1	QPEU01193397.1.1	Hexokinase_2	PF03727.19	CL0108	Hexokinase	242	472	243	468	2	217	241	202.04	9.8e-60	1.0e-63	89.2116
					Hexokinase_1	PF00349.24	CL0108	Hexokinase	42	236	44	236	3	200	200	192.26	9.1e-57	9.3e-61	98.5
			uti_cns_0145835.1	QPEU01244334.1.1	Hexokinase_2	PF03727.19	CL0108	Hexokinase	241	491	242	490	2	240	241	230.75	1.7e-68	1.7e-72	98.7552
					Hexokinase_1	PF00349.24	CL0108	Hexokinase	42	235	44	235	3	200	200	191.90	1.2e-56	1.2e-60	98.5
			uti_cns_0020644.5	QPEU01147334.1.5	Hexokinase_2	PF03727.19	CL0108	Hexokinase	212	462	213	461	2	240	241	231.60	9.1e-69	9.3e-73	98.7552
					Hexokinase_1	PF00349.24	CL0108	Hexokinase	42	169	44	161	3	118	200	93.89	1.2e-26	1.3e-30	57.5
			uti_cns_0313588.2	QPEU01359296.1.2	Hexokinase_2	PF03727.19	CL0108	Hexokinase	93	341	94	341	2	241	241	262.83	2.6e-78	2.7e-82	99.1701
					Hexokinase_1	PF00349.24	CL0108	Hexokinase	1	87	3	87	109	200	200	102.67	2.5e-29	2.6e-33	45.5
			unitig_439693.1	QPEU01126115.1.1	Hexokinase_2	PF03727.19	CL0108	Hexokinase	148	396	149	396	2	241	241	262.21	4.1e-78	4.2e-82	99.1701
					Hexokinase_1	PF00349.24	CL0108	Hexokinase	1	142	1	142	52	200	200	166.33	8.0e-49	8.1e-53	74
			uti_cns_0060760.5	QPEU01179709.1.5	Hexokinase_2	PF03727.19	CL0108	Hexokinase	150	398	151	398	2	241	241	262.19	4.1e-78	4.2e-82	99.1701
					Hexokinase_1	PF00349.24	CL0108	Hexokinase	1	144	3	144	52	200	200	166.84	5.6e-49	5.7e-53	74
			uti_cns_0125934.1	QPEU01229814.1.1	Hexokinase_2	PF03727.19	CL0108	Hexokinase	242	492	243	491	2	240	241	231.10	1.3e-68	1.3e-72	98.7552
					Hexokinase_1	PF00349.24	CL0108	Hexokinase	42	236	44	236	3	200	200	191.75	1.3e-56	1.3e-60	98.5
			unitig_429474.1	QPEU01122465.1.1	Hexokinase_2	PF03727.19	CL0108	Hexokinase	148	396	149	396	2	241	241	262.75	2.8e-78	2.9e-82	99.1701
					Hexokinase_1	PF00349.24	CL0108	Hexokinase	1	142	1	142	52	200	200	166.32	8.0e-49	8.2e-53	74
			uti_cns_0287597.1	QPEU01342636.1.1	Hexokinase_2	PF03727.19	CL0108	Hexokinase	148	396	149	396	2	241	241	262.21	4.1e-78	4.2e-82	99.1701
					Hexokinase_1	PF00349.24	CL0108	Hexokinase	1	142	1	142	52	200	200	165.01	2.0e-48	2.1e-52	74
		37HMH	uti_cns_0155131.3	QPEU01251252.1.3	Hexokinase_2	PF03727.19	CL0108	Hexokinase	111	354	112	353	2	240	241	258.76	4.6e-77	4.7e-81	98.7552
					Hexokinase_1	PF00349.24	CL0108	Hexokinase	1	105	1	105	94	200	200	124.21	6.4e-36	6.5e-40	53
			uti_cns_0122770.1	QPEU01227074.1.1	Hexokinase_2	PF03727.19	CL0108	Hexokinase	255	499	256	498	2	240	241	266.81	1.6e-79	1.6e-83	98.7552
					Hexokinase_1	PF00349.24	CL0108	Hexokinase	49	249	50	249	2	200	200	226.42	3.1e-67	3.2e-71	99
			uti_cns_0012744.6	QPEU01140751.1.6	Hexokinase_2	PF03727.19	CL0108	Hexokinase	251	494	252	493	2	240	241	263.81	1.3e-78	1.4e-82	98.7552
					Hexokinase_1	PF00349.24	CL0108	Hexokinase	45	245	46	245	2	200	200	231.60	8.1e-69	8.3e-73	99
			unitig_107189.1	QPEU01020112.1.1	Hexokinase_2	PF03727.19	CL0108	Hexokinase	120	301	122	300	66	240	241	166.28	8.2e-49	8.3e-53	72.1992
					Hexokinase_1	PF00349.24	CL0108	Hexokinase	1	51	2	49	53	98	200	29.57	6.2e-07	6.4e-11	22.5
					Hexokinase_1	PF00349.24	CL0108	Hexokinase	47	88	50	88	162	200	200	31.36	1.8e-07	1.8e-11	19
			uti_cns_0164133.5	QPEU01257796.1.5	Hexokinase_2	PF03727.19	CL0108	Hexokinase	192	263	193	258	2	71	241	77.75	9.0e-22	9.1e-26	28.6307
					Hexokinase_2	PF03727.19	CL0108	Hexokinase	258	409	261	408	98	240	241	121.41	4.1e-35	4.2e-39	58.9212
					Hexokinase_1	PF00349.24	CL0108	Hexokinase	1	186	1	186	23	200	200	192.69	6.7e-57	6.8e-61	88.5
			uti_cns_0160605.1	QPEU01254895.1.1	Hexokinase_2	PF03727.19	CL0108	Hexokinase	255	499	256	498	2	240	241	266.81	1.6e-79	1.6e-83	98.7552
					Hexokinase_1	PF00349.24	CL0108	Hexokinase	49	249	50	249	2	200	200	226.42	3.1e-67	3.2e-71	99
			uti_cns_0179552.2	QPEU01268351.1.2	Hexokinase_2	PF03727.19	CL0108	Hexokinase	192	433	193	432	2	240	241	268.91	3.7e-80	3.7e-84	98.7552
					Hexokinase_1	PF00349.24	CL0108	Hexokinase	1	186	1	186	23	200	200	202.61	6.1e-60	6.2e-64	88.5
			uti_cns_0100031.2	QPEU01210242.1.2	Hexokinase_2	PF03727.19	CL0108	Hexokinase	218	458	219	457	2	240	241	274.89	5.5e-82	5.6e-86	98.7552
					Hexokinase_1	PF00349.24	CL0108	Hexokinase	12	212	14	212	3	200	200	207.22	2.4e-61	2.4e-65	98.5
			uti_cns_0170604.2	QPEU01261984.1.2	Hexokinase_2	PF03727.19	CL0108	Hexokinase	255	499	256	498	2	240	241	266.81	1.6e-79	1.6e-83	98.7552
					Hexokinase_1	PF00349.24	CL0108	Hexokinase	49	249	50	249	2	200	200	226.43	3.1e-67	3.2e-71	99
			uti_cns_0139073.2	QPEU01239500.1.2	Hexokinase_2	PF03727.19	CL0108	Hexokinase	255	499	256	498	2	240	241	266.81	1.6e-79	1.6e-83	98.7552
					Hexokinase_1	PF00349.24	CL0108	Hexokinase	49	249	50	249	2	200	200	224.80	9.8e-67	1.0e-70	99
			uti_cns_0019526.1	QPEU01146406.1.1	Hexokinase_2	PF03727.19	CL0108	Hexokinase	185	428	186	427	2	240	241	262.26	4.0e-78	4.0e-82	98.7552
					Hexokinase_1	PF00349.24	CL0108	Hexokinase	1	179	1	179	23	200	200	216.98	2.4e-64	2.5e-68	88.5
			uti_cns_0297728.1	QPEU01348595.1.1	Hexokinase_2	PF03727.19	CL0108	Hexokinase	44	287	45	286	2	240	241	266.04	2.8e-79	2.8e-83	98.7552
					Hexokinase_1	PF00349.24	CL0108	Hexokinase	1	38	2	38	164	200	200	32.81	6.4e-08	6.5e-12	18
			uti_cns_0105730.1	QPEU01214572.1.1	Hexokinase_2	PF03727.19	CL0108	Hexokinase	218	458	219	457	2	240	241	274.89	5.5e-82	5.6e-86	98.7552
					Hexokinase_1	PF00349.24	CL0108	Hexokinase	12	212	14	212	3	200	200	209.94	3.5e-62	3.6e-66	98.5
			uti_cns_0149587.1	QPEU01247273.1.1	Hexokinase_1	PF00349.24	CL0108	Hexokinase	12	211	14	211	3	200	200	201.71	1.2e-59	1.2e-63	98.5
					Hexokinase_2	PF03727.19	CL0108	Hexokinase	242	349	245	321	66	141	241	59.96	2.4e-16	2.5e-20	31.1203
			uti_cns_0031251.4	QPEU01156095.1.4	Hexokinase_2	PF03727.19	CL0108	Hexokinase	213	453	214	452	2	240	241	280.18	1.3e-83	1.4e-87	98.7552
					Hexokinase_1	PF00349.24	CL0108	Hexokinase	8	207	10	207	3	200	200	223.40	2.6e-66	2.7e-70	98.5
			uti_cns_0145721.1	QPEU01244236.1.1	Hexokinase_2	PF03727.19	CL0108	Hexokinase	218	458	219	457	2	240	241	276.04	2.4e-82	2.5e-86	98.7552
					Hexokinase_1	PF00349.24	CL0108	Hexokinase	12	212	14	212	3	200	200	208.50	9.6e-62	9.8e-66	98.5
			uti_cns_0289173.2	QPEU01343854.1.2	Hexokinase_1	PF00349.24	CL0108	Hexokinase	12	211	14	211	3	200	200	201.11	1.8e-59	1.8e-63	98.5
					Hexokinase_2	PF03727.19	CL0108	Hexokinase	217	284	218	284	2	72	241	85.69	3.4e-24	3.4e-28	29.0456
			uti_cns_0172365.2	QPEU01263526.1.2	Hexokinase_2	PF03727.19	CL0108	Hexokinase	168	409	169	408	2	240	241	267.41	1.1e-79	1.1e-83	98.7552
					Hexokinase_1	PF00349.24	CL0108	Hexokinase	4	162	11	162	49	200	200	175.57	1.2e-51	1.2e-55	75.5
			uti_cns_0145947.4	QPEU01244430.1.4	Hexokinase_2	PF03727.19	CL0108	Hexokinase	218	458	219	457	2	240	241	276.04	2.4e-82	2.5e-86	98.7552
					Hexokinase_1	PF00349.24	CL0108	Hexokinase	12	212	14	212	3	200	200	208.50	9.6e-62	9.8e-66	98.5
			uti_cns_0174220.1	QPEU01265091.1.1	Hexokinase_2	PF03727.19	CL0108	Hexokinase	218	458	219	457	2	240	241	274.85	5.7e-82	5.8e-86	98.7552
					Hexokinase_1	PF00349.24	CL0108	Hexokinase	12	212	14	212	3	200	200	208.50	9.6e-62	9.8e-66	98.5
			uti_cns_0086005.3	QPEU01199590.1.3	Hexokinase_2	PF03727.19	CL0108	Hexokinase	218	458	219	457	2	240	241	276.04	2.4e-82	2.5e-86	98.7552
					Hexokinase_1	PF00349.24	CL0108	Hexokinase	12	212	14	212	3	200	200	208.50	9.6e-62	9.8e-66	98.5
			uti_cns_0018785.1	QPEU01145829.1.1	Hexokinase_2	PF03727.19	CL0108	Hexokinase	255	498	256	497	2	240	241	263.79	1.4e-78	1.4e-82	98.7552
					Hexokinase_1	PF00349.24	CL0108	Hexokinase	49	249	50	249	2	200	200	231.86	6.7e-69	6.9e-73	99
			uti_cns_0088451.2	QPEU01201226.1.2	Hexokinase_2	PF03727.19	CL0108	Hexokinase	255	498	256	497	2	240	241	263.79	1.4e-78	1.4e-82	98.7552
					Hexokinase_1	PF00349.24	CL0108	Hexokinase	49	249	50	249	2	200	200	231.86	6.7e-69	6.9e-73	99
Phosphoglucose isomerase (PGI)	5.3.1.9	37QWN	uti_cns_0061393.2	QPEU01180293.1.2	PGI	PF00342.22	CL0067	Phosphoglucose isomerase	101	455	126	448	28	357	486	166.27	1.0e-48	5.3e-53	67.6955
					PGI	PF00342.22	CL0067	Phosphoglucose isomerase	472	552	479	539	407	467	486	37.90	8.7e-10	4.4e-14	12.3457
			uti_cns_0269335.2	QPEU01330191.1.2	PGI	PF00342.22	CL0067	Phosphoglucose isomerase	101	455	126	448	28	357	486	166.18	1.1e-48	5.7e-53	67.6955
					PGI	PF00342.22	CL0067	Phosphoglucose isomerase	472	552	479	539	407	467	486	37.90	8.7e-10	4.4e-14	12.3457
			uti_cns_0218495.3	QPEU01296341.1.3	PGI	PF00342.22	CL0067	Phosphoglucose isomerase	100	454	125	447	28	357	486	166.19	1.1e-48	5.6e-53	67.6955
					PGI	PF00342.22	CL0067	Phosphoglucose isomerase	471	551	478	538	407	467	486	37.90	8.7e-10	4.4e-14	12.3457
			uti_cns_0165009.1	QPEU01258530.1.1	PGI	PF00342.22	CL0067	Phosphoglucose isomerase	101	280	127	262	29	167	486	65.13	4.8e-18	2.5e-22	28.3951
					PGI	PF00342.22	CL0067	Phosphoglucose isomerase	274	407	284	400	239	357	486	66.78	1.5e-18	7.8e-23	24.2798
			uti_cns_0203225.2	QPEU01285289.1.2	PGI	PF00342.22	CL0067	Phosphoglucose isomerase	4	275	9	268	96	357	486	153.19	9.6e-45	4.9e-49	53.7037
					PGI	PF00342.22	CL0067	Phosphoglucose isomerase	292	372	299	359	407	467	486	38.59	5.4e-10	2.7e-14	12.3457
			uti_cns_0243467.3	QPEU01313468.1.3	PGI	PF00342.22	CL0067	Phosphoglucose isomerase	54	188	65	181	239	357	486	67.45	9.6e-19	4.9e-23	24.2798
					PGI	PF00342.22	CL0067	Phosphoglucose isomerase	205	285	212	272	407	467	486	39.08	3.8e-10	2.0e-14	12.3457
			uti_cns_0154825.2	QPEU01250994.1.2	PGI	PF00342.22	CL0067	Phosphoglucose isomerase	101	455	126	448	28	357	486	166.18	1.1e-48	5.7e-53	67.6955
					PGI	PF00342.22	CL0067	Phosphoglucose isomerase	472	552	479	539	407	467	486	37.90	8.7e-10	4.4e-14	12.3457
			uti_cns_0078351.1	QPEU01193626.1.1	PGI	PF00342.22	CL0067	Phosphoglucose isomerase	101	455	124	448	26	357	486	166.65	8.0e-49	4.1e-53	68.107
					PGI	PF00342.22	CL0067	Phosphoglucose isomerase	472	552	479	539	407	467	486	37.90	8.7e-10	4.4e-14	12.3457
			uti_cns_0232363.3	QPEU01305990.1.3	PGI	PF00342.22	CL0067	Phosphoglucose isomerase	34	168	45	161	239	357	486	67.63	8.5e-19	4.3e-23	24.2798
					PGI	PF00342.22	CL0067	Phosphoglucose isomerase	185	265	192	252	407	467	486	39.21	3.5e-10	1.8e-14	12.3457
		37IKD	unitig_310858.1	QPEU01079088.1.1	PGI	PF00342.22	CL0067	Phosphoglucose isomerase	1	194	1	194	298	486	486	276.62	3.6e-82	1.9e-86	38.6831
			uti_cns_0396883.1	QPEU01389629.1.1	PGI	PF00342.22	CL0067	Phosphoglucose isomerase	21	230	26	230	22	221	486	308.06	1.1e-91	5.4e-96	40.9465
			uti_cns_0157539.2	QPEU01253157.1.2	PGI	PF00342.22	CL0067	Phosphoglucose isomerase	51	299	51	298	1	242	486	360.36	1.5e-107	7.5e-112	49.5885
			uti_cns_0134880.1	QPEU01236371.1.1	PGI	PF00342.22	CL0067	Phosphoglucose isomerase	2	179	7	179	319	486	486	244.54	1.9e-72	9.9e-77	34.3621
			uti_cns_0351022.3	QPEU01382194.1.3	PGI	PF00342.22	CL0067	Phosphoglucose isomerase	1	84	1	84	407	486	486	112.19	2.6e-32	1.3e-36	16.2551
			uti_cns_0050203.2	QPEU01171487.1.2	PGI	PF00342.22	CL0067	Phosphoglucose isomerase	51	276	51	276	1	221	486	329.89	2.6e-98	1.3e-102	45.2675
			uti_cns_0053209.3	QPEU01173887.1.3	PGI	PF00342.22	CL0067	Phosphoglucose isomerase	51	276	51	276	1	221	486	330.15	2.1e-98	1.1e-102	45.2675
			uti_cns_0134880.2	QPEU01236371.1.2	PGI	PF00342.22	CL0067	Phosphoglucose isomerase	51	357	51	356	1	300	486	455.37	2.3e-136	1.2e-140	61.5226
			uti_cns_0242906.1	QPEU01313008.1.1	PGI	PF00342.22	CL0067	Phosphoglucose isomerase	51	299	51	298	1	242	486	361.76	5.6e-108	2.8e-112	49.5885
			uti_cns_0170354.1	QPEU01261764.1.1	PGI	PF00342.22	CL0067	Phosphoglucose isomerase	1	250	1	250	242	486	486	372.85	2.4e-111	1.2e-115	50.2058
Phosphoglucomutase (PGM)	5.4.2.2	37RJS	unitig_298935.1	QPEU01076207.1.1	PGM_PMM_I	PF02878.19	n/a	Phosphoglucomutase/phosphomannomutase, alpha/beta/alpha domain I	81	230	82	229	2	137	138	110.76	4.6e-32	9.3e-36	97.8261
					PGM_PMM_III	PF02880.19	n/a	Phosphoglucomutase/phosphomannomutase, alpha/beta/alpha domain III	382	505	382	505	1	114	114	103.45	8.2e-30	1.7e-33	99.1228
					PGM_PMM_II	PF02879.19	n/a	Phosphoglucomutase/phosphomannomutase, alpha/beta/alpha domain II	264	377	265	374	2	99	103	48.50	1.2e-12	2.4e-16	94.1748
					PGM_PMM_IV	PF00408.23	n/a	Phosphoglucomutase/phosphomannomutase, C-terminal domain	543	625	546	611	1	61	74	29.63	6.4e-07	1.3e-10	81.0811
			uti_cns_0200027.1	QPEU01282978.1.1	PGM_PMM_I	PF02878.19	n/a	Phosphoglucomutase/phosphomannomutase, alpha/beta/alpha domain I	16	165	17	164	2	137	138	111.02	3.8e-32	7.7e-36	97.8261
					PGM_PMM_III	PF02880.19	n/a	Phosphoglucomutase/phosphomannomutase, alpha/beta/alpha domain III	317	440	317	440	1	114	114	103.70	6.9e-30	1.4e-33	99.1228
					PGM_PMM_II	PF02879.19	n/a	Phosphoglucomutase/phosphomannomutase, alpha/beta/alpha domain II	199	312	200	309	2	99	103	44.32	2.4e-11	4.9e-15	94.1748
					PGM_PMM_IV	PF00408.23	n/a	Phosphoglucomutase/phosphomannomutase, C-terminal domain	478	560	481	546	1	61	74	29.84	5.5e-07	1.1e-10	81.0811
			uti_cns_0182111.2	QPEU01270430.1.2	PGM_PMM_I	PF02878.19	n/a	Phosphoglucomutase/phosphomannomutase, alpha/beta/alpha domain I	16	165	17	164	2	137	138	111.02	3.8e-32	7.7e-36	97.8261
					PGM_PMM_III	PF02880.19	n/a	Phosphoglucomutase/phosphomannomutase, alpha/beta/alpha domain III	317	440	317	440	1	114	114	103.70	6.9e-30	1.4e-33	99.1228
					PGM_PMM_II	PF02879.19	n/a	Phosphoglucomutase/phosphomannomutase, alpha/beta/alpha domain II	199	312	200	309	2	99	103	48.16	1.5e-12	3.1e-16	94.1748
					PGM_PMM_IV	PF00408.23	n/a	Phosphoglucomutase/phosphomannomutase, C-terminal domain	478	560	481	546	1	61	74	29.84	5.5e-07	1.1e-10	81.0811
			uti_cns_0263973.1	QPEU01326845.1.1	PGM_PMM_III	PF02880.19	n/a	Phosphoglucomutase/phosphomannomutase, alpha/beta/alpha domain III	1	95	1	95	28	114	114	87.67	6.5e-25	6.6e-29	75.4386
					PGM_PMM_IV	PF00408.23	n/a	Phosphoglucomutase/phosphomannomutase, C-terminal domain	129	216	136	201	1	61	74	31.99	1.2e-07	1.2e-11	81.0811
			uti_cns_0210706.1	QPEU01290605.1.1	PGM_PMM_I	PF02878.19	n/a	Phosphoglucomutase/phosphomannomutase, alpha/beta/alpha domain I	16	165	17	163	2	136	138	109.50	1.1e-31	2.3e-35	97.1014
					PGM_PMM_III	PF02880.19	n/a	Phosphoglucomutase/phosphomannomutase, alpha/beta/alpha domain III	317	440	317	440	1	114	114	103.70	6.9e-30	1.4e-33	99.1228
					PGM_PMM_II	PF02879.19	n/a	Phosphoglucomutase/phosphomannomutase, alpha/beta/alpha domain II	199	312	200	309	2	99	103	48.73	1.0e-12	2.1e-16	94.1748
					PGM_PMM_IV	PF00408.23	n/a	Phosphoglucomutase/phosphomannomutase, C-terminal domain	478	560	481	546	1	61	74	29.84	5.5e-07	1.1e-10	81.0811
			uti_cns_0326181.1	QPEU01367515.1.1	PGM_PMM_I	PF02878.19	n/a	Phosphoglucomutase/phosphomannomutase, alpha/beta/alpha domain I	16	165	17	164	2	137	138	111.02	3.8e-32	7.7e-36	97.8261
					PGM_PMM_III	PF02880.19	n/a	Phosphoglucomutase/phosphomannomutase, alpha/beta/alpha domain III	317	440	317	440	1	114	114	103.70	6.9e-30	1.4e-33	99.1228
					PGM_PMM_II	PF02879.19	n/a	Phosphoglucomutase/phosphomannomutase, alpha/beta/alpha domain II	199	312	200	309	2	99	103	48.73	1.0e-12	2.1e-16	94.1748
					PGM_PMM_IV	PF00408.23	n/a	Phosphoglucomutase/phosphomannomutase, C-terminal domain	478	560	481	546	1	61	74	29.84	5.5e-07	1.1e-10	81.0811
			uti_cns_0212956.3	QPEU01291698.1.3	PGM_PMM_I	PF02878.19	n/a	Phosphoglucomutase/phosphomannomutase, alpha/beta/alpha domain I	16	165	17	164	2	137	138	111.02	3.8e-32	7.7e-36	97.8261
					PGM_PMM_III	PF02880.19	n/a	Phosphoglucomutase/phosphomannomutase, alpha/beta/alpha domain III	317	440	317	440	1	114	114	100.72	5.8e-29	1.2e-32	99.1228
					PGM_PMM_II	PF02879.19	n/a	Phosphoglucomutase/phosphomannomutase, alpha/beta/alpha domain II	199	312	200	309	2	99	103	48.64	1.1e-12	2.2e-16	94.1748
					PGM_PMM_IV	PF00408.23	n/a	Phosphoglucomutase/phosphomannomutase, C-terminal domain	478	560	481	546	1	61	74	29.84	5.5e-07	1.1e-10	81.0811
			uti_cns_0124539.1	QPEU01228654.1.1	PGM_PMM_I	PF02878.19	n/a	Phosphoglucomutase/phosphomannomutase, alpha/beta/alpha domain I	16	165	17	163	2	136	138	109.50	1.1e-31	2.3e-35	97.1014
					PGM_PMM_III	PF02880.19	n/a	Phosphoglucomutase/phosphomannomutase, alpha/beta/alpha domain III	317	440	317	440	1	114	114	103.70	6.9e-30	1.4e-33	99.1228
					PGM_PMM_II	PF02879.19	n/a	Phosphoglucomutase/phosphomannomutase, alpha/beta/alpha domain II	199	312	200	309	2	99	103	48.73	1.0e-12	2.1e-16	94.1748
					PGM_PMM_IV	PF00408.23	n/a	Phosphoglucomutase/phosphomannomutase, C-terminal domain	478	560	481	546	1	61	74	29.84	5.5e-07	1.1e-10	81.0811
			uti_cns_0194371.6	QPEU01279299.1.6	PGM_PMM_I	PF02878.19	n/a	Phosphoglucomutase/phosphomannomutase, alpha/beta/alpha domain I	81	230	82	229	2	137	138	108.66	2.0e-31	4.1e-35	97.8261
					PGM_PMM_III	PF02880.19	n/a	Phosphoglucomutase/phosphomannomutase, alpha/beta/alpha domain III	382	505	382	505	1	114	114	103.45	8.2e-30	1.7e-33	99.1228
					PGM_PMM_II	PF02879.19	n/a	Phosphoglucomutase/phosphomannomutase, alpha/beta/alpha domain II	264	377	265	374	2	99	103	48.50	1.2e-12	2.4e-16	94.1748
					PGM_PMM_IV	PF00408.23	n/a	Phosphoglucomutase/phosphomannomutase, C-terminal domain	543	625	546	611	1	61	74	29.63	6.4e-07	1.3e-10	81.0811
			uti_cns_0274927.1	QPEU01334589.1.1	PGM_PMM_I	PF02878.19	n/a	Phosphoglucomutase/phosphomannomutase, alpha/beta/alpha domain I	81	230	82	229	2	137	138	110.76	4.6e-32	9.3e-36	97.8261
					PGM_PMM_III	PF02880.19	n/a	Phosphoglucomutase/phosphomannomutase, alpha/beta/alpha domain III	382	505	382	505	1	114	114	103.45	8.2e-30	1.7e-33	99.1228
					PGM_PMM_II	PF02879.19	n/a	Phosphoglucomutase/phosphomannomutase, alpha/beta/alpha domain II	264	377	265	374	2	99	103	48.50	1.2e-12	2.4e-16	94.1748
					PGM_PMM_IV	PF00408.23	n/a	Phosphoglucomutase/phosphomannomutase, C-terminal domain	539	625	548	611	3	61	74	29.28	8.2e-07	1.7e-10	78.3784
			uti_cns_0285140.2	QPEU01340639.1.2	PGM_PMM_I	PF02878.19	n/a	Phosphoglucomutase/phosphomannomutase, alpha/beta/alpha domain I	81	230	82	229	2	137	138	110.76	4.6e-32	9.3e-36	97.8261
					PGM_PMM_III	PF02880.19	n/a	Phosphoglucomutase/phosphomannomutase, alpha/beta/alpha domain III	382	505	382	505	1	114	114	103.45	8.2e-30	1.7e-33	99.1228
					PGM_PMM_II	PF02879.19	n/a	Phosphoglucomutase/phosphomannomutase, alpha/beta/alpha domain II	264	377	265	374	2	99	103	48.50	1.2e-12	2.4e-16	94.1748
					PGM_PMM_IV	PF00408.23	n/a	Phosphoglucomutase/phosphomannomutase, C-terminal domain	543	625	546	611	1	61	74	29.63	6.4e-07	1.3e-10	81.0811
		37JBZ	unitig_255278.1	QPEU01061038.1.1	PGM_PMM_II	PF02879.19	n/a	Phosphoglucomutase/phosphomannomutase, alpha/beta/alpha domain II	85	192	87	192	3	103	103	77.44	1.2e-21	1.8e-25	97.0874
					PGM_PMM_III	PF02880.19	n/a	Phosphoglucomutase/phosphomannomutase, alpha/beta/alpha domain III	196	290	197	287	2	88	114	41.71	1.2e-10	1.8e-14	75.4386
					PGM_PMM_I	PF02878.19	n/a	Phosphoglucomutase/phosphomannomutase, alpha/beta/alpha domain I	7	62	13	58	88	134	138	35.90	5.8e-09	8.9e-13	33.3333
			uti_cns_0180777.3	QPEU01269251.1.3	PGM_PMM_II	PF02879.19	n/a	Phosphoglucomutase/phosphomannomutase, alpha/beta/alpha domain II	85	192	87	192	3	103	103	77.41	1.2e-21	1.8e-25	97.0874
					PGM_PMM_III	PF02880.19	n/a	Phosphoglucomutase/phosphomannomutase, alpha/beta/alpha domain III	196	301	197	295	2	96	114	44.37	1.8e-11	2.7e-15	82.4561
					PGM_PMM_I	PF02878.19	n/a	Phosphoglucomutase/phosphomannomutase, alpha/beta/alpha domain I	7	62	13	58	88	134	138	35.78	6.4e-09	9.7e-13	33.3333
			uti_cns_0202998.1	QPEU01285087.1.1	PGM_PMM_II	PF02879.19	n/a	Phosphoglucomutase/phosphomannomutase, alpha/beta/alpha domain II	85	192	87	192	3	103	103	76.84	1.8e-21	2.8e-25	97.0874
					PGM_PMM_III	PF02880.19	n/a	Phosphoglucomutase/phosphomannomutase, alpha/beta/alpha domain III	196	318	197	300	2	102	114	49.68	4.0e-13	6.1e-17	87.7193
					PGM_PMM_I	PF02878.19	n/a	Phosphoglucomutase/phosphomannomutase, alpha/beta/alpha domain I	7	62	13	58	88	134	138	35.46	8.0e-09	1.2e-12	33.3333
			uti_cns_0012150.1	QPEU01140263.1.1	PGM_PMM_I	PF02878.19	n/a	Phosphoglucomutase/phosphomannomutase, alpha/beta/alpha domain I	77	229	78	225	2	134	138	107.44	4.8e-31	7.3e-35	95.6522
					PGM_PMM_II	PF02879.19	n/a	Phosphoglucomutase/phosphomannomutase, alpha/beta/alpha domain II	252	362	253	362	2	103	103	79.68	2.4e-22	3.6e-26	98.0583
					PGM_PMM_III	PF02880.19	n/a	Phosphoglucomutase/phosphomannomutase, alpha/beta/alpha domain III	366	474	366	465	1	97	114	34.65	1.9e-08	2.8e-12	84.2105
			uti_cns_0180615.1	QPEU01269101.1.1	PGM_PMM_I	PF02878.19	n/a	Phosphoglucomutase/phosphomannomutase, alpha/beta/alpha domain I	77	229	79	225	3	134	138	109.22	1.4e-31	2.1e-35	94.9275
					PGM_PMM_II	PF02879.19	n/a	Phosphoglucomutase/phosphomannomutase, alpha/beta/alpha domain II	252	362	253	362	2	103	103	79.38	2.9e-22	4.5e-26	98.0583
					PGM_PMM_III	PF02880.19	n/a	Phosphoglucomutase/phosphomannomutase, alpha/beta/alpha domain III	366	452	366	447	1	79	114	26.17	7.9e-06	1.2e-09	68.4211
			uti_cns_0043645.1	QPEU01166173.1.1	PGM_PMM_II	PF02879.19	n/a	Phosphoglucomutase/phosphomannomutase, alpha/beta/alpha domain II	106	213	108	213	3	103	103	77.14	1.5e-21	2.2e-25	97.0874
					PGM_PMM_I	PF02878.19	n/a	Phosphoglucomutase/phosphomannomutase, alpha/beta/alpha domain I	1	83	2	79	62	134	138	53.08	2.9e-14	4.4e-18	52.1739
					PGM_PMM_III	PF02880.19	n/a	Phosphoglucomutase/phosphomannomutase, alpha/beta/alpha domain III	217	311	218	308	2	88	114	41.43	1.5e-10	2.2e-14	75.4386
			uti_cns_0194711.3	QPEU01279585.1.3	PGM_PMM_II	PF02879.19	n/a	Phosphoglucomutase/phosphomannomutase, alpha/beta/alpha domain II	106	213	108	213	3	103	103	77.14	1.5e-21	2.2e-25	97.0874
					PGM_PMM_I	PF02878.19	n/a	Phosphoglucomutase/phosphomannomutase, alpha/beta/alpha domain I	1	83	2	79	62	134	138	53.08	2.9e-14	4.4e-18	52.1739
					PGM_PMM_III	PF02880.19	n/a	Phosphoglucomutase/phosphomannomutase, alpha/beta/alpha domain III	217	311	218	308	2	88	114	41.43	1.5e-10	2.2e-14	75.4386
UDP-pyrophosphorylase (UDGP)	2.7.7.9	37JM4	uti_cns_0320871.1	QPEU01363513.1.1	UDPGP	PF01704.21	CL0110	UTP--glucose-1-phosphate uridylyltransferase	33	444	35	444	3	412	412	602.31	3.9e-181	2e-185	99,27
			uti_cns_0239164.3	QPEU01309918.1.3	UDPGP	PF01704.21	CL0110	UTP--glucose-1-phosphate uridylyltransferase	24	435	26	435	3	412	412	576.18	3.4e-173	1.7e-177	99,27
			uti_cns_0158061.3	QPEU01253510.1.3	UDPGP	PF01704.21	CL0110	UTP--glucose-1-phosphate uridylyltransferase	24	435	26	435	3	412	412	582.4	4.3e-175	2.2e-179	99,27
			uti_cns_0058720.2	QPEU01178217.1.2	UDPGP	PF01704.21	CL0110	UTP--glucose-1-phosphate uridylyltransferase	33	444	35	444	3	412	412	602.31	3.9e-181	2e-185	99,27
			uti_cns_0288330.2	QPEU01343207.1.2	UDPGP	PF01704.21	CL0110	UTP--glucose-1-phosphate uridylyltransferase	33	444	35	444	3	412	412	601.63	6.3e-181	3.2e-185	99,27
			uti_cns_0216366.2	QPEU01294657.1.2	UDPGP	PF01704.21	CL0110	UTP--glucose-1-phosphate uridylyltransferase	24	435	26	435	3	412	412	581.28	9.5e-175	4.8e-179	99,27
			uti_cns_0290086.1	QPEU01344522.1.1	UDPGP	PF01704.21	CL0110	UTP--glucose-1-phosphate uridylyltransferase	33	444	35	444	3	412	412	602.31	3.9e-181	2e-185	99,27
			uti_cns_0022697.6	QPEU01149034.1.6	UDPGP	PF01704.21	CL0110	UTP--glucose-1-phosphate uridylyltransferase	24	435	26	435	3	412	412	601.68	6.1e-181	3.1e-185	99,27
			uti_cns_0200634.2	QPEU01283245.1.2	UDPGP	PF01704.21	CL0110	UTP--glucose-1-phosphate uridylyltransferase	24	435	26	435	3	412	412	582.4	4.3e-175	2.2e-179	99,27
			uti_cns_0201946.2	QPEU01284154.1.2	UDPGP	PF01704.21	CL0110	UTP--glucose-1-phosphate uridylyltransferase	24	435	26	435	3	412	412	582.4	4.3e-175	2.2e-179	99,27
			uti_cns_0201269.4	QPEU01283543.1.4	UDPGP	PF01704.21	CL0110	UTP--glucose-1-phosphate uridylyltransferase	1	115	3	115	300	412	412	134.16	5.3e-39	2.7e-43	27,18
			uti_cns_0319737.2	QPEU01362624.1.2	UDPGP	PF01704.21	CL0110	UTP--glucose-1-phosphate uridylyltransferase	33	284	35	282	3	244	412	328.72	4.5e-98	2.3e-102	58,50
					UDPGP	PF01704.21	CL0110	UTP--glucose-1-phosphate uridylyltransferase	282	425	284	425	270	412	412	178.37	2e-52	1e-56	34,47
			unitig_359994.1	QPEU01098466.1.1	UDPGP	PF01704.21	CL0110	UTP--glucose-1-phosphate uridylyltransferase	1	187	4	185	73	254	412	278.19	9.9e-83	5.1e-87	43,93
					UDPGP	PF01704.21	CL0110	UTP--glucose-1-phosphate uridylyltransferase	183	299	186	299	298	412	412	143.2	9.5e-42	4.8e-46	27,67
			uti_cns_0097979.4	QPEU01208549.1.4	UDPGP	PF01704.21	CL0110	UTP--glucose-1-phosphate uridylyltransferase	1	68	14	67	39	89	412	59.69	2.2e-16	1.1e-20	12,14
			uti_cns_0300192.1	QPEU01349992.1.1	UDPGP	PF01704.21	CL0110	UTP--glucose-1-phosphate uridylyltransferase	33	280	35	277	3	244	412	344.49	7.4e-103	3.8e-107	58,50
					UDPGP	PF01704.21	CL0110	UTP--glucose-1-phosphate uridylyltransferase	277	420	279	420	270	412	412	177.72	3.2e-52	1.6e-56	34,47
			uti_cns_0088958.3	QPEU01201697.1.3	UDPGP	PF01704.21	CL0110	UTP--glucose-1-phosphate uridylyltransferase	1	68	14	67	39	89	412	59.41	2.6e-16	1.3e-20	12,14
			unitig_421397.1	QPEU01119470.1.1	UDPGP	PF01704.21	CL0110	UTP--glucose-1-phosphate uridylyltransferase	1	237	3	236	46	296	412	354.8	5.5e-106	2.8e-110	60,68
			uti_cns_0225327.3	QPEU01300295.1.3	UDPGP	PF01704.21	CL0110	UTP--glucose-1-phosphate uridylyltransferase	1	250	1	250	162	412	412	369.97	1.4e-110	6.9e-115	60,68
		37PUN	uti_cns_0167675.2	QPEU01260372.1.2	UDPGP	PF01704.21	CL0110	UTP--glucose-1-phosphate uridylyltransferase	1	338	1	324	64	355	412	139.37	1.4e-40	7e-45	70,63
			uti_cns_0028335.4	QPEU01153718.1.4	UDPGP	PF01704.21	CL0110	UTP--glucose-1-phosphate uridylyltransferase	63	469	75	451	18	355	412	164.59	3e-48	1.6e-52	81,80
			uti_cns_0130535.1	QPEU01233028.1.1	UDPGP	PF01704.21	CL0110	UTP--glucose-1-phosphate uridylyltransferase	1	214	1	195	182	355	412	54.1	1.1e-14	5.5e-19	41,99
			unitig_294468.1	QPEU01073648.1.1	UDPGP	PF01704.21	CL0110	UTP--glucose-1-phosphate uridylyltransferase	94	458	120	443	63	354	412	139.75	1.1e-40	5.4e-45	70,63
			uti_cns_0032130.2	QPEU01156748.1.2	UDPGP	PF01704.21	CL0110	UTP--glucose-1-phosphate uridylyltransferase	63	458	75	449	18	353	412	163.35	7.3e-48	3.7e-52	81,31
			uti_cns_0146904.1	QPEU01245236.1.1	UDPGP	PF01704.21	CL0110	UTP--glucose-1-phosphate uridylyltransferase	1	215	1	195	182	355	412	53.44	1.7e-14	8.6e-19	41,99
			unitig_143225.1	QPEU01029062.1.1	UDPGP	PF01704.21	CL0110	UTP--glucose-1-phosphate uridylyltransferase	67	305	111	302	51	226	412	126.64	1e-36	5.2e-41	42,48
			uti_cns_0075371.2	QPEU01191197.1.2	UDPGP	PF01704.21	CL0110	UTP--glucose-1-phosphate uridylyltransferase	63	468	75	451	18	355	412	165.1	2.1e-48	1.1e-52	81,80
			uti_cns_0272126.1	QPEU01332507.1.1	UDPGP	PF01704.21	CL0110	UTP--glucose-1-phosphate uridylyltransferase	63	370	75	363	18	282	412	147.68	4.1e-43	2.1e-47	64,08
			uti_cns_0032909.1	QPEU01157458.1.1	UDPGP	PF01704.21	CL0110	UTP--glucose-1-phosphate uridylyltransferase	63	468	75	451	18	355	412	163.66	5.9e-48	3e-52	81,80
			uti_cns_0231278.2	QPEU01305235.1.2	UDPGP	PF01704.21	CL0110	UTP--glucose-1-phosphate uridylyltransferase	3	343	4	328	63	355	412	141.85	2.5e-41	1.2e-45	70,87
			uti_cns_0042745.1	QPEU01165461.1.1	UDPGP	PF01704.21	CL0110	UTP--glucose-1-phosphate uridylyltransferase	63	370	75	363	18	282	412	146.83	7.5e-43	3.8e-47	64,08
			unitig_108339.1	QPEU01020479.1.1	UDPGP	PF01704.21	CL0110	UTP--glucose-1-phosphate uridylyltransferase	62	168	73	163	16	97	412	36.92	1.8e-09	9e-14	19,66
			uti_cns_0115058.2	QPEU01221484.1.2	UDPGP	PF01704.21	CL0110	UTP--glucose-1-phosphate uridylyltransferase	69	462	111	447	51	355	412	146.02	1.3e-42	6.7e-47	73,79
			uti_cns_0107870.1	QPEU01216237.1.1	UDPGP	PF01704.21	CL0110	UTP--glucose-1-phosphate uridylyltransferase	67	300	111	300	51	224	412	125.23	2.7e-36	1.4e-40	41,99
			uti_cns_0232867.1	QPEU01306336.1.1	UDPGP	PF01704.21	CL0110	UTP--glucose-1-phosphate uridylyltransferase	11	407	53	392	51	354	412	158.09	2.9e-46	1.5e-50	73,54
			uti_cns_0030703.2	QPEU01155593.1.2	UDPGP	PF01704.21	CL0110	UTP--glucose-1-phosphate uridylyltransferase	69	477	111	451	51	355	412	157.56	4.2e-46	2.1e-50	73,79
			uti_cns_0111803.1	QPEU01219103.1.1	UDPGP	PF01704.21	CL0110	UTP--glucose-1-phosphate uridylyltransferase	82	465	116	450	52	354	412	159.45	1.1e-46	5.7e-51	73,30
Rhamnose biosynthesis enzyme (RHM)	4.2.1.76	37IFD	uti_cns_0103969.1	QPEU01212977.1.1	GDP_Man_Dehyd	PF16363.8	CL0063	GDP-mannose 4,6 dehydratase	14	321	14	321	1	332	332	224.36	2.8e-66	8.6e-70	99,70
			unitig_419820.1	QPEU01118846.1.1	GDP_Man_Dehyd	PF16363.8	CL0063	GDP-mannose 4,6 dehydratase	1	231	1	231	80	332	332	171.15	4.3e-50	1.3e-53	75,90
					RmlD_sub_bind	PF04321.20	CL0063	RmlD substrate binding domain	301	430	302	413	2	109	287	38.43	7.6e-10	2.3e-13	37,28
			uti_cns_0180098.3	QPEU01268630.1.3	GDP_Man_Dehyd	PF16363.8	CL0063	GDP-mannose 4,6 dehydratase	10	315	10	315	1	332	332	229.18	9.5e-68	2.9e-71	99,70
					RmlD_sub_bind	PF04321.20	CL0063	RmlD substrate binding domain	385	648	386	557	2	164	287	48.22	7.9e-13	2.4e-16	56,45
			uti_cns_0007645.2	QPEU01136436.1.2	GDP_Man_Dehyd	PF16363.8	CL0063	GDP-mannose 4,6 dehydratase	10	315	10	315	1	332	332	229.65	6.9e-68	2.1e-71	99,70
					RmlD_sub_bind	PF04321.20	CL0063	RmlD substrate binding domain	385	648	386	557	2	164	287	48.22	7.9e-13	2.4e-16	56,45
			uti_cns_0226898.1	QPEU01301659.1.1	GDP_Man_Dehyd	PF16363.8	CL0063	GDP-mannose 4,6 dehydratase	11	308	11	308	1	332	332	216.44	7.2e-64	2.2e-67	99,70
					RmlD_sub_bind	PF04321.20	CL0063	RmlD substrate binding domain	371	635	372	544	2	165	287	45.04	7.3e-12	2.2e-15	56,79
			uti_cns_0182090.2	QPEU01270409.1.2	GDP_Man_Dehyd	PF16363.8	CL0063	GDP-mannose 4,6 dehydratase	14	321	14	321	1	332	332	224.38	2.8e-66	8.4e-70	99,70
			uti_cns_0292662.1	QPEU01346222.1.1	GDP_Man_Dehyd	PF16363.8	CL0063	GDP-mannose 4,6 dehydratase	107	412	107	412	1	332	332	227.67	2.8e-67	8.4e-71	99,70
					Epimerase	PF01370.24	CL0063	NAD dependent epimerase/dehydratase family	484	657	512	647	47	176	241	48.71	7.1e-13	2.2e-16	53,53
			uti_cns_0353919.1	QPEU01383655.1.1	GDP_Man_Dehyd	PF16363.8	CL0063	GDP-mannose 4,6 dehydratase	10	315	10	315	1	332	332	227.11	4.1e-67	1.2e-70	99,70
					RmlD_sub_bind	PF04321.20	CL0063	RmlD substrate binding domain	385	648	386	557	2	164	287	49.23	3.9e-13	1.2e-16	56,45
			uti_cns_0281075.1	QPEU01337782.1.1	GDP_Man_Dehyd	PF16363.8	CL0063	GDP-mannose 4,6 dehydratase	11	316	11	316	1	332	332	222.53	1e-65	3.1e-69	99,70
					RmlD_sub_bind	PF04321.20	CL0063	RmlD substrate binding domain	379	643	380	552	2	165	287	44.94	7.9e-12	2.4e-15	56,79
			unitig_246751.1	QPEU01057980.1.1	GDP_Man_Dehyd	PF16363.8	CL0063	GDP-mannose 4,6 dehydratase	10	315	10	315	1	332	332	227.03	4.3e-67	1.3e-70	99,70
					Epimerase	PF01370.24	CL0063	NAD dependent epimerase/dehydratase family	387	560	415	550	47	176	241	49.25	4.8e-13	1.5e-16	53,53
			uti_cns_0129564.1	QPEU01232164.1.1	GDP_Man_Dehyd	PF16363.8	CL0063	GDP-mannose 4,6 dehydratase	11	316	11	316	1	332	332	222.53	1e-65	3.1e-69	99,70
					Epimerase	PF01370.24	CL0063	NAD dependent epimerase/dehydratase family	381	557	409	546	47	178	241	45.3	7.8e-12	2.4e-15	54,36
			unitig_178897.1	QPEU01038532.1.1	GDP_Man_Dehyd	PF16363.8	CL0063	GDP-mannose 4,6 dehydratase	11	316	11	316	1	332	332	225.22	1.5e-66	4.7e-70	99,70
					RmlD_sub_bind	PF04321.20	CL0063	RmlD substrate binding domain	379	644	380	552	2	165	287	45.36	5.9e-12	1.8e-15	56,79
			uti_cns_0035992.6	QPEU01159966.1.6	GDP_Man_Dehyd	PF16363.8	CL0063	GDP-mannose 4,6 dehydratase	10	315	10	315	1	332	332	229.65	6.9e-68	2.1e-71	99,70
					Epimerase	PF01370.24	CL0063	NAD dependent epimerase/dehydratase family	387	559	415	546	47	172	241	49.9	3.1e-13	9.3e-17	51,87
			unitig_237193.2	QPEU01055674.1.2	GDP_Man_Dehyd	PF16363.8	CL0063	GDP-mannose 4,6 dehydratase	10	315	10	315	1	332	332	229.65	6.9e-68	2.1e-71	99,70
					RmlD_sub_bind	PF04321.20	CL0063	RmlD substrate binding domain	385	648	386	557	2	164	287	48.22	7.9e-13	2.4e-16	56,45
			uti_cns_0147595.1	QPEU01245806.1.1	GDP_Man_Dehyd	PF16363.8	CL0063	GDP-mannose 4,6 dehydratase	11	316	11	316	1	332	332	222.64	9.3e-66	2.8e-69	99,70
					Epimerase	PF01370.24	CL0063	NAD dependent epimerase/dehydratase family	381	557	409	546	47	178	241	45.38	7.3e-12	2.2e-15	54,36
			uti_cns_0065391.1	QPEU01183533.1.1	GDP_Man_Dehyd	PF16363.8	CL0063	GDP-mannose 4,6 dehydratase	11	316	11	316	1	332	332	223.5	5.1e-66	1.6e-69	99,70
					RmlD_sub_bind	PF04321.20	CL0063	RmlD substrate binding domain	379	644	380	552	2	165	287	45.36	5.9e-12	1.8e-15	56,79
		37J3C	uti_cns_0253496.3	QPEU01319591.1.3	RmlD_sub_bind	PF04321.20	CL0063	RmlD substrate binding domain	14	278	15	186	2	164	287	49.54	3.1e-13	3.2e-17	56,45
			uti_cns_0161281.2	QPEU01255298.1.2	RmlD_sub_bind	PF04321.20	CL0063	RmlD substrate binding domain	14	281	15	187	2	165	287	49.56	3.1e-13	3.2e-17	56,79
			uti_cns_0214969.1	QPEU01293469.1.1	RmlD_sub_bind	PF04321.20	CL0063	RmlD substrate binding domain	14	151	15	150	2	130	287	43.48	2.2e-11	2.2e-15	44,60
			uti_cns_0182298.3	QPEU01270596.1.3	RmlD_sub_bind	PF04321.20	CL0063	RmlD substrate binding domain	14	151	15	150	2	130	287	42.81	3.5e-11	3.6e-15	44,60
			uti_cns_0257515.1	QPEU01322838.1.1	RmlD_sub_bind	PF04321.20	CL0063	RmlD substrate binding domain	14	151	15	150	2	130	287	42.81	3.5e-11	3.6e-15	44,60
			uti_cns_0233707.1	QPEU01306862.1.1	RmlD_sub_bind	PF04321.20	CL0063	RmlD substrate binding domain	14	278	15	186	2	164	287	49.54	3.1e-13	3.2e-17	56,45
			unitig_234314.1	QPEU01054190.1.1	RmlD_sub_bind	PF04321.20	CL0063	RmlD substrate binding domain	14	151	15	150	2	130	287	42.81	3.5e-11	3.6e-15	44,60
UDP-glucose-6-dehydrogenase (UGD)	1.1.1.22	37K9E	uti_cns_0230773.2	QPEU01304848.1.2	UDPG_MGDP_dh_N	PF03721.17	CL0063	UDP-glucose/GDP-mannose dehydrogenase family, NAD binding domain	53	242	54	237	2	183	187	223.46	1.7e-66	2.6e-70	96,79
					UDPG_MGDP_dh_C	PF03720.18	CL0039	UDP-glucose/GDP-mannose dehydrogenase family, UDP binding domain	379	503	379	502	1	104	105	119.65	7.5e-35	1.2e-38	98,10
					UDPG_MGDP_dh	PF00984.22	CL0106	UDP-glucose/GDP-mannose dehydrogenase family, central domain	261	356	261	355	1	93	94	109.38	8.1e-32	1.2e-35	97,87
			uti_cns_0046866.1	QPEU01168743.1.1	UDPG_MGDP_dh_N	PF03721.17	CL0063	UDP-glucose/GDP-mannose dehydrogenase family, NAD binding domain	2	192	3	184	2	181	187	226.95	1.5e-67	2.2e-71	95,72
					UDPG_MGDP_dh_C	PF03720.18	CL0039	UDP-glucose/GDP-mannose dehydrogenase family, UDP binding domain	328	452	328	452	1	105	105	121.94	1.5e-35	2.2e-39	99,05
					UDPG_MGDP_dh	PF00984.22	CL0106	UDP-glucose/GDP-mannose dehydrogenase family, central domain	210	305	210	304	1	93	94	110.42	3.8e-32	5.8e-36	97,87
			uti_cns_0345649.1	QPEU01378872.1.1	UDPG_MGDP_dh_N	PF03721.17	CL0063	UDP-glucose/GDP-mannose dehydrogenase family, NAD binding domain	2	192	3	184	2	181	187	226.95	1.5e-67	2.2e-71	95,72
					UDPG_MGDP_dh_C	PF03720.18	CL0039	UDP-glucose/GDP-mannose dehydrogenase family, UDP binding domain	328	452	328	452	1	105	105	121.94	1.5e-35	2.2e-39	99,05
					UDPG_MGDP_dh	PF00984.22	CL0106	UDP-glucose/GDP-mannose dehydrogenase family, central domain	210	305	210	304	1	93	94	110.42	3.8e-32	5.8e-36	97,87
			uti_cns_0191014.2	QPEU01276409.1.2	UDPG_MGDP_dh_C	PF03720.18	CL0039	UDP-glucose/GDP-mannose dehydrogenase family, UDP binding domain	217	341	217	340	1	104	105	123.12	6.3e-36	9.6e-40	98,10
					UDPG_MGDP_dh	PF00984.22	CL0106	UDP-glucose/GDP-mannose dehydrogenase family, central domain	99	194	99	193	1	93	94	111.06	2.4e-32	3.7e-36	97,87
					UDPG_MGDP_dh_N	PF03721.17	CL0063	UDP-glucose/GDP-mannose dehydrogenase family, NAD binding domain	1	81	1	73	106	181	187	77.87	7.8e-22	1.2e-25	40,11
			uti_cns_0333405.1	QPEU01371585.1.1	UDPG_MGDP_dh_N	PF03721.17	CL0063	UDP-glucose/GDP-mannose dehydrogenase family, NAD binding domain	46	236	47	228	2	181	187	226.69	1.8e-67	2.7e-71	95,72
					UDPG_MGDP_dh_C	PF03720.18	CL0039	UDP-glucose/GDP-mannose dehydrogenase family, UDP binding domain	372	496	372	495	1	104	105	122.19	1.2e-35	1.9e-39	98,10
					UDPG_MGDP_dh	PF00984.22	CL0106	UDP-glucose/GDP-mannose dehydrogenase family, central domain	254	349	254	348	1	93	94	110.22	4.4e-32	6.7e-36	97,87
			uti_cns_0064441.2	QPEU01182683.1.2	UDPG_MGDP_dh_N	PF03721.17	CL0063	UDP-glucose/GDP-mannose dehydrogenase family, NAD binding domain	2	191	3	185	2	182	187	213.84	1.5e-63	2.4e-67	96,26
					UDPG_MGDP_dh_C	PF03720.18	CL0039	UDP-glucose/GDP-mannose dehydrogenase family, UDP binding domain	328	453	328	453	1	105	105	120.13	5.4e-35	8.2e-39	99,05
					UDPG_MGDP_dh	PF00984.22	CL0106	UDP-glucose/GDP-mannose dehydrogenase family, central domain	210	305	210	304	1	93	94	107.78	2.6e-31	3.9e-35	97,87
			uti_cns_0310387.2	QPEU01357671.1.2	UDPG_MGDP_dh_N	PF03721.17	CL0063	UDP-glucose/GDP-mannose dehydrogenase family, NAD binding domain	55	244	56	239	2	183	187	220.87	1.1e-65	1.6e-69	96,79
					UDPG_MGDP_dh	PF00984.22	CL0106	UDP-glucose/GDP-mannose dehydrogenase family, central domain	263	358	263	357	1	93	94	109.56	7.1e-32	1.1e-35	97,87
					UDPG_MGDP_dh_C	PF03720.18	CL0039	UDP-glucose/GDP-mannose dehydrogenase family, UDP binding domain	381	490	381	490	1	91	105	99.06	1.9e-28	2.9e-32	85,71
			uti_cns_0084060.1	QPEU01197879.1.1	UDPG_MGDP_dh_N	PF03721.17	CL0063	UDP-glucose/GDP-mannose dehydrogenase family, NAD binding domain	60	250	61	242	2	181	187	226.61	1.9e-67	2.9e-71	95,72
					UDPG_MGDP_dh_C	PF03720.18	CL0039	UDP-glucose/GDP-mannose dehydrogenase family, UDP binding domain	386	510	386	509	1	104	105	122.21	1.2e-35	1.8e-39	98,10
					UDPG_MGDP_dh	PF00984.22	CL0106	UDP-glucose/GDP-mannose dehydrogenase family, central domain	268	363	268	362	1	93	94	110.17	4.6e-32	7e-36	97,87
			uti_cns_0197002.1	QPEU01281308.1.1	DPG_MGDP_dh_N	PF03721.17	CL0063	UDP-glucose/GDP-mannose dehydrogenase family, NAD binding domain	2	192	3	184	2	181	187	226.95	1.5e-67	2.2e-71	95,72
					UDPG_MGDP_dh_C	PF03720.18	CL0039	UDP-glucose/GDP-mannose dehydrogenase family, UDP binding domain	328	452	328	452	1	105	105	121.94	1.5e-35	2.2e-39	99,05
					UDPG_MGDP_dh	PF00984.22	CL0106	UDP-glucose/GDP-mannose dehydrogenase family, central domain	210	305	210	304	1	93	94	110.42	3.8e-32	5.8e-36	97,87
			uti_cns_0232438.2	QPEU01306041.1.2	UDPG_MGDP_dh_N	PF03721.17	CL0063	UDP-glucose/GDP-mannose dehydrogenase family, NAD binding domain	60	250	61	242	2	181	187	226.61	1.9e-67	2.9e-71	95,72
					UDPG_MGDP_dh_C	PF03720.18	CL0039	UDP-glucose/GDP-mannose dehydrogenase family, UDP binding domain	386	510	386	509	1	104	105	122.12	1.3e-35	2e-39	98,10
					UDPG_MGDP_dh	PF00984.22	CL0106	UDP-glucose/GDP-mannose dehydrogenase family, central domain	268	363	268	362	1	93	94	110.17	4.6e-32	7e-36	97,87
			uti_cns_0071221.3	QPEU01187951.1.3	UDPG_MGDP_dh_N	PF03721.17	CL0063	UDP-glucose/GDP-mannose dehydrogenase family, NAD binding domain	2	191	3	185	2	182	187	212.97	2.8e-63	4.4e-67	96,26
					UDPG_MGDP_dh_C	PF03720.18	CL0039	UDP-glucose/GDP-mannose dehydrogenase family, UDP binding domain	328	453	328	453	1	105	105	120.05	5.7e-35	8.7e-39	99,05
					UDPG_MGDP_dh	PF00984.22	CL0106	UDP-glucose/GDP-mannose dehydrogenase family, central domain	210	305	210	304	1	93	94	107.78	2.6e-31	3.9e-35	97,87
			uti_cns_0192948.2	QPEU01278115.1.2	UDPG_MGDP_dh_N	PF03721.17	CL0063	UDP-glucose/GDP-mannose dehydrogenase family, NAD binding domain	2	191	3	185	2	182	187	213.84	1.5e-63	2.4e-67	96,26
					UDPG_MGDP_dh_C	PF03720.18	CL0039	UDP-glucose/GDP-mannose dehydrogenase family, UDP binding domain	328	453	328	453	1	105	105	120.05	5.7e-35	8.7e-39	99,05
					UDPG_MGDP_dh	PF00984.22	CL0106	UDP-glucose/GDP-mannose dehydrogenase family, central domain	210	305	210	304	1	93	94	107.78	2.6e-31	3.9e-35	97,87
			uti_cns_0049024.2	QPEU01170419.1.2	UDPG_MGDP_dh_N	PF03721.17	CL0063	UDP-glucose/GDP-mannose dehydrogenase family, NAD binding domain	2	191	3	185	2	182	187	213.84	1.5e-63	2.4e-67	96,26
					UDPG_MGDP_dh_C	PF03720.18	CL0039	UDP-glucose/GDP-mannose dehydrogenase family, UDP binding domain	328	453	328	453	1	105	105	120.35	4.6e-35	7e-39	99,05
					UDPG_MGDP_dh	PF00984.22	CL0106	UDP-glucose/GDP-mannose dehydrogenase family, central domain	210	305	210	304	1	93	94	107.78	2.6e-31	3.9e-35	97,87
			uti_cns_0129736.4	QPEU01232318.1.4	UDPG_MGDP_dh_N	PF03721.17	CL0063	UDP-glucose/GDP-mannose dehydrogenase family, NAD binding domain	2	191	3	185	2	182	187	213.84	1.5e-63	2.4e-67	96,26
					UDPG_MGDP_dh_C	PF03720.18	CL0039	UDP-glucose/GDP-mannose dehydrogenase family, UDP binding domain	328	453	328	453	1	105	105	120.05	5.7e-35	8.7e-39	99,05
					UDPG_MGDP_dh	PF00984.22	CL0106	UDP-glucose/GDP-mannose dehydrogenase family, central domain	210	305	210	304	1	93	94	107.78	2.6e-31	3.9e-35	97,87
			uti_cns_0129775.6	QPEU01232354.1.6	UDPG_MGDP_dh_N	PF03721.17	CL0063	UDP-glucose/GDP-mannose dehydrogenase family, NAD binding domain	2	191	3	185	2	182	187	213.84	1.5e-63	2.4e-67	96,26
					UDPG_MGDP_dh_C	PF03720.18	CL0039	UDP-glucose/GDP-mannose dehydrogenase family, UDP binding domain	328	453	328	453	1	105	105	120.05	5.7e-35	8.7e-39	99,05
					UDPG_MGDP_dh	PF00984.22	CL0106	UDP-glucose/GDP-mannose dehydrogenase family, central domain	210	305	210	304	1	93	94	107.17	4e-31	6e-35	97,87
			uti_cns_0099192.1	QPEU01209495.1.1	UDPG_MGDP_dh_N	PF03721.17	CL0063	UDP-glucose/GDP-mannose dehydrogenase family, NAD binding domain	2	191	3	185	2	182	187	212.97	2.8e-63	4.4e-67	96,26
					UDPG_MGDP_dh_C	PF03720.18	CL0039	UDP-glucose/GDP-mannose dehydrogenase family, UDP binding domain	328	453	328	453	1	105	105	120.05	5.7e-35	8.7e-39	99,05
					UDPG_MGDP_dh	PF00984.22	CL0106	UDP-glucose/GDP-mannose dehydrogenase family, central domain	210	305	210	304	1	93	94	107.78	2.6e-31	3.9e-35	97,87
			uti_cns_0038211.8	QPEU01161765.1.8	UDPG_MGDP_dh_N	PF03721.17	CL0063	UDP-glucose/GDP-mannose dehydrogenase family, NAD binding domain	2	192	3	184	2	181	187	226.95	1.5e-67	2.2e-71	95,72
					UDPG_MGDP_dh_C	PF03720.18	CL0039	UDP-glucose/GDP-mannose dehydrogenase family, UDP binding domain	328	452	328	451	1	104	105	122.41	1.1e-35	1.6e-39	98,10
					UDPG_MGDP_dh	PF00984.22	CL0106	UDP-glucose/GDP-mannose dehydrogenase family, central domain	210	305	210	304	1	93	94	110.42	3.8e-32	5.8e-36	97,87
			uti_cns_0000625.4	QPEU01130518.1.4	UDPG_MGDP_dh_N	PF03721.17	CL0063	UDP-glucose/GDP-mannose dehydrogenase family, NAD binding domain	2	191	3	185	2	182	187	214.5	9.7e-64	1.5e-67	96,26
					UDPG_MGDP_dh_C	PF03720.18	CL0039	UDP-glucose/GDP-mannose dehydrogenase family, UDP binding domain	328	453	328	453	1	105	105	120.35	4.6e-35	7e-39	99,05
					UDPG_MGDP_dh	PF00984.22	CL0106	UDP-glucose/GDP-mannose dehydrogenase family, central domain	210	305	210	304	1	93	94	106.38	7e-31	1.1e-34	97,87
			uti_cns_0098519.2	QPEU01208894.1.2	UDPG_MGDP_dh_N	PF03721.17	CL0063	UDP-glucose/GDP-mannose dehydrogenase family, NAD binding domain	2	191	3	185	2	182	187	212.97	2.8e-63	4.4e-67	96,26
					UDPG_MGDP_dh_C	PF03720.18	CL0039	UDP-glucose/GDP-mannose dehydrogenase family, UDP binding domain	328	453	328	453	1	105	105	120.05	5.7e-35	8.7e-39	99,05
					UDPG_MGDP_dh	PF00984.22	CL0106	UDP-glucose/GDP-mannose dehydrogenase family, central domain	210	305	210	304	1	93	94	107.78	2.6e-31	3.9e-35	97,87
			uti_cns_0140153.3	QPEU01240397.1.3	UDPG_MGDP_dh_N	PF03721.17	CL0063	UDP-glucose/GDP-mannose dehydrogenase family, NAD binding domain	2	191	3	185	2	182	187	213.84	1.5e-63	2.4e-67	96,26
					UDPG_MGDP_dh_C	PF03720.18	CL0039	UDP-glucose/GDP-mannose dehydrogenase family, UDP binding domain	328	453	328	453	1	105	105	120.35	4.6e-35	7e-39	99,05
					UDPG_MGDP_dh	PF00984.22	CL0106	UDP-glucose/GDP-mannose dehydrogenase family, central domain	210	305	210	304	1	93	94	107.78	2.6e-31	3.9e-35	97,87
			uti_cns_0183818.1	QPEU01271853.1.1	UDPG_MGDP_dh_N	PF03721.17	CL0063	UDP-glucose/GDP-mannose dehydrogenase family, NAD binding domain	2	192	3	184	2	181	187	226.95	1.5e-67	2.2e-71	95,72
					UDPG_MGDP_dh_C	PF03720.18	CL0039	UDP-glucose/GDP-mannose dehydrogenase family, UDP binding domain	328	452	328	452	1	105	105	121.94	1.5e-35	2.2e-39	99,05
					UDPG_MGDP_dh	PF00984.22	CL0106	UDP-glucose/GDP-mannose dehydrogenase family, central domain	210	305	210	304	1	93	94	110.33	4.1e-32	6.2e-36	97,87
UDP-galactose-4-epimerase (GALE)	5.1.3.2	37HJT	uti_cns_0300249.1	QPEU01350042.1.1	GDP_Man_Dehyd	PF16363.8	CL0063	GDP-mannose 4,6 dehydratase	10	337	10	336	1	331	332	185.07	2.5e-54	5.1e-58	99,40
			unitig_166014.1	QPEU01034623.1.1	GDP_Man_Dehyd	PF16363.8	CL0063	GDP-mannose 4,6 dehydratase	15	330	15	330	1	320	332	246.39	5.6e-73	2.6e-76	96,08
			uti_cns_0106747.3	QPEU01215421.1.3	GDP_Man_Dehyd	PF16363.8	CL0063	GDP-mannose 4,6 dehydratase	15	342	15	341	1	331	332	261.19	1.7e-77	8e-81	99,40
			uti_cns_0203366.2	QPEU01285418.1.2	GDP_Man_Dehyd	PF16363.8	CL0063	GDP-mannose 4,6 dehydratase	10	322	10	321	1	331	332	211.17	2.9e-62	5.9e-66	99,40
			uti_cns_0140372.2	QPEU01240565.1.2	GDP_Man_Dehyd	PF16363.8	CL0063	GDP-mannose 4,6 dehydratase	21	309	31	308	51	331	332	212.29	1.3e-62	4e-66	84,34
			uti_cns_0190681.2	QPEU01276121.1.2	GDP_Man_Dehyd	PF16363.8	CL0063	GDP-mannose 4,6 dehydratase	10	331	10	330	1	331	332	231.69	1.6e-68	4.2e-72	99,40
			uti_cns_0020110.3	QPEU01146912.1.3	GDP_Man_Dehyd	PF16363.8	CL0063	GDP-mannose 4,6 dehydratase	15	342	15	341	1	331	332	259.73	4.9e-77	2.2e-80	99,40
			uti_cns_0126196.2	QPEU01230018.1.2	GDP_Man_Dehyd	PF16363.8	CL0063	GDP-mannose 4,6 dehydratase	22	348	22	347	1	331	332	216.33	7.8e-64	3.2e-67	99,40
			uti_cns_0210658.1	QPEU01290580.1.1	GDP_Man_Dehyd	PF16363.8	CL0063	GDP-mannose 4,6 dehydratase	17	324	48	323	53	331	332	207.84	3e-61	9e-65	83,73
			uti_cns_0287790.1	QPEU01342782.1.1	GDP_Man_Dehyd	PF16363.8	CL0063	GDP-mannose 4,6 dehydratase	4	288	11	287	52	331	332	213.94	4.1e-63	1.3e-66	84,04
			uti_cns_0218593.1	QPEU01296418.1.1	GDP_Man_Dehyd	PF16363.8	CL0063	GDP-mannose 4,6 dehydratase	10	336	10	335	1	331	332	244.51	2.1e-72	9.5e-76	99,40
			uti_cns_0247593.1	QPEU01316219.1.1	GDP_Man_Dehyd	PF16363.8	CL0063	GDP-mannose 4,6 dehydratase	10	337	10	336	1	331	332	244.63	1.9e-72	8.7e-76	99,40
			uti_cns_0008744.1	QPEU01137367.1.1	GDP_Man_Dehyd	PF16363.8	CL0063	GDP-mannose 4,6 dehydratase	17	342	17	341	1	331	332	257.19	2.9e-76	1.2e-79	99,40
			uti_cns_0116748.1	QPEU01222675.1.1	GDP_Man_Dehyd	PF16363.8	CL0063	GDP-mannose 4,6 dehydratase	22	348	23	347	2	331	332	218.98	1.2e-64	5e-68	99,10
			uti_cns_0354104.1	QPEU01383745.1.1	GDP_Man_Dehyd	PF16363.8	CL0063	GDP-mannose 4,6 dehydratase	10	336	10	335	1	331	332	243.59	4e-72	1.8e-75	99,40
			uti_cns_0006803.1	QPEU01135718.1.1	GDP_Man_Dehyd	PF16363.8	CL0063	GDP-mannose 4,6 dehydratase	22	348	22	347	1	331	332	220.86	3.3e-65	1.3e-68	99,40
			uti_cns_0096789.1	QPEU01207843.1.1	GDP_Man_Dehyd	PF16363.8	CL0063	GDP-mannose 4,6 dehydratase	1	327	1	326	2	331	332	257.17	2.9e-76	1.2e-79	99,10
			uti_cns_0269492.1	QPEU01330332.1.1	GDP_Man_Dehyd	PF16363.8	CL0063	GDP-mannose 4,6 dehydratase	10	337	10	336	1	331	332	185.07	2.5e-54	5.1e-58	99,40
			uti_cns_0225370.1	QPEU01300333.1.1	GDP_Man_Dehyd	PF16363.8	CL0063	GDP-mannose 4,6 dehydratase	10	322	10	321	1	331	332	211.17	2.9e-62	5.9e-66	99,40
			uti_cns_0072259.4	QPEU01188895.1.4	GDP_Man_Dehyd	PF16363.8	CL0063	GDP-mannose 4,6 dehydratase	10	331	10	330	1	331	332	237.97	2e-70	8.3e-74	99,40
			uti_cns_0259831.1	QPEU01324568.1.1	GDP_Man_Dehyd	PF16363.8	CL0063	GDP-mannose 4,6 dehydratase	10	336	10	335	1	331	332	243.95	3.1e-72	1.4e-75	99,40
UPD-apiose/UDP-xilose sintase (AXS)	4.1.1.35	37PXX	uti_cns_0162705.2	QPEU01256579.1.2	Epimerase	PF01370.24	CL0063	NAD dependent epimerase/dehydratase family	30	300	30	300	1	241	241	200.66	2.7e-59	8.4e-63	99,59
			uti_cns_0130622.2	QPEU01233105.1.2	Epimerase	PF01370.24	CL0063	NAD dependent epimerase/dehydratase family	28	298	28	298	1	241	241	199.71	5.4e-59	1.6e-62	99,59
			uti_cns_0205350.1	QPEU01287062.1.1	Epimerase	PF01370.24	CL0063	NAD dependent epimerase/dehydratase family	1	202	2	202	65	241	241	151.11	3.7e-44	3.8e-48	73,03
			uti_cns_0002737.1	QPEU01132260.1.1	Epimerase	PF01370.24	CL0063	NAD dependent epimerase/dehydratase family	28	298	28	298	1	241	241	200.68	2.7e-59	8.3e-63	99,59
UDP-glucuronate-decarboxylase (UXS)	4.1.1.35	37JFJ	uti_cns_0309221.1	QPEU01356973.1.1	GDP_Man_Dehyd	PF16363.8	CL0063	GDP-mannose 4,6 dehydratase	9	305	9	302	1	329	332	189.02	1.6e-55	4.8e-59	98,80
			unitig_312835.1	QPEU01080019.1.1	GDP_Man_Dehyd	PF16363.8	CL0063	GDP-mannose 4,6 dehydratase	1	192	1	189	123	329	332	108.19	6.2e-31	6.3e-35	62,05
			uti_cns_0343650.1	QPEU01377525.1.1	GDP_Man_Dehyd	PF16363.8	CL0063	GDP-mannose 4,6 dehydratase	2	280	11	277	31	329	332	154.28	5.8e-45	1.2e-48	89,76
			uti_cns_0106171.2	QPEU01214941.1.2	GDP_Man_Dehyd	PF16363.8	CL0063	GDP-mannose 4,6 dehydratase	6	298	13	295	31	329	332	159	2.1e-46	4.4e-50	89,76
		37K7R	uti_cns_0171281.3	QPEU01262575.1.3	GDP_Man_Dehyd	PF16363.8	CL0063	GDP-mannose 4,6 dehydratase	111	406	111	406	1	332	332	209.38	1e-61	3.1e-65	99,70
			uti_cns_0129800.1	QPEU01232377.1.1	GDP_Man_Dehyd	PF16363.8	CL0063	GDP-mannose 4,6 dehydratase	111	406	111	406	1	332	332	209.38	1e-61	3.1e-65	99,70
			uti_cns_0049674.1	QPEU01171021.1.1	GDP_Man_Dehyd	PF16363.8	CL0063	GDP-mannose 4,6 dehydratase	99	394	100	392	2	330	332	212.79	9.2e-63	2.8e-66	98,80
			uti_cns_0193983.1	QPEU01278975.1.1	GDP_Man_Dehyd	PF16363.8	CL0063	GDP-mannose 4,6 dehydratase	111	406	111	406	1	332	332	209.38	1e-61	3.1e-65	99,70
			uti_cns_0312195.2	QPEU01358634.1.2	GDP_Man_Dehyd	PF16363.8	CL0063	GDP-mannose 4,6 dehydratase	5	122	7	120	195	330	332	54.36	1.5e-14	1.5e-18	40,66
			uti_cns_0296880.3	QPEU01348266.1.3	GDP_Man_Dehyd	PF16363.8	CL0063	GDP-mannose 4,6 dehydratase	111	199	111	193	1	97	332	47.63	1.6e-12	2.5e-16	28,92
			uti_cns_0185944.1	QPEU01273490.1.1	GDP_Man_Dehyd	PF16363.8	CL0063	GDP-mannose 4,6 dehydratase	1	75	1	74	104	176	332	56.75	2.7e-15	2.8e-19	21,69
			uti_cns_0085275.1	QPEU01198982.1.1	GDP_Man_Dehyd	PF16363.8	CL0063	GDP-mannose 4,6 dehydratase	1	107	3	105	207	330	332	48.92	6.6e-13	6.7e-17	37,05
			uti_cns_0230899.3	QPEU01304939.1.3	GDP_Man_Dehyd	PF16363.8	CL0063	GDP-mannose 4,6 dehydratase	1	202	3	202	111	332	332	128.67	3.6e-37	3.7e-41	66,57
			uti_cns_0058099.1	QPEU01177668.1.1	GDP_Man_Dehyd	PF16363.8	CL0063	GDP-mannose 4,6 dehydratase	1	207	1	205	104	330	332	140.86	7.1e-41	7.2e-45	68,07
			uti_cns_0084588.5	QPEU01198366.1.5	GDP_Man_Dehyd	PF16363.8	CL0063	GDP-mannose 4,6 dehydratase	1	202	3	202	111	332	332	128.12	5.3e-37	5.4e-41	66,57
			uti_cns_0206461.4	QPEU01287939.1.4	GDP_Man_Dehyd	PF16363.8	CL0063	GDP-mannose 4,6 dehydratase	111	199	111	193	1	97	332	47.63	1.6e-12	2.5e-16	28,92
			uti_cns_0308577.3	QPEU01356560.1.3	GDP_Man_Dehyd	PF16363.8	CL0063	GDP-mannose 4,6 dehydratase	111	199	111	193	1	97	332	47.63	1.6e-12	2.5e-16	28,92
			uti_cns_0098715.3	QPEU01209064.1.3	GDP_Man_Dehyd	PF16363.8	CL0063	GDP-mannose 4,6 dehydratase	2	164	5	162	150	330	332	95.67	4e-27	4e-31	54,22
			uti_cns_0084588.6	QPEU01198366.1.6	GDP_Man_Dehyd	PF16363.8	CL0063	GDP-mannose 4,6 dehydratase	111	199	111	193	1	97	332	47.63	1.6e-12	2.5e-16	28,92
			uti_cns_0180086.7	QPEU01268620.1.7	GDP_Man_Dehyd	PF16363.8	CL0063	GDP-mannose 4,6 dehydratase	1	207	1	205	104	330	332	140.86	7.1e-41	7.2e-45	68,07
			uti_cns_0296880.2	QPEU01348266.1.2	GDP_Man_Dehyd	PF16363.8	CL0063	GDP-mannose 4,6 dehydratase	1	202	3	202	111	332	332	128.02	5.7e-37	5.8e-41	66,57
			uti_cns_0168865.1	QPEU01261037.1.1	GDP_Man_Dehyd	PF16363.8	CL0063	GDP-mannose 4,6 dehydratase	99	191	100	184	2	100	332	48.45	9.2e-13	1.4e-16	29,52
			uti_cns_0243542.3	QPEU01313522.1.3	GDP_Man_Dehyd	PF16363.8	CL0063	GDP-mannose 4,6 dehydratase	111	199	111	193	1	97	332	47.63	1.6e-12	2.5e-16	28,92
			uti_cns_0308577.2	QPEU01356560.1.2	GDP_Man_Dehyd	PF16363.8	CL0063	GDP-mannose 4,6 dehydratase	1	202	3	202	111	332	332	127.97	5.9e-37	6e-41	66,57
			uti_cns_0129430.1	QPEU01232041.1.1	GDP_Man_Dehyd	PF16363.8	CL0063	GDP-mannose 4,6 dehydratase	1	202	5	200	113	330	332	127.6	7.7e-37	7.8e-41	65,36
			uti_cns_0243542.2	QPEU01313522.1.2	GDP_Man_Dehyd	PF16363.8	CL0063	GDP-mannose 4,6 dehydratase	1	202	3	202	111	332	332	128.12	5.3e-37	5.4e-41	66,57
			unitig_366387.1	QPEU01101114.1.1	GDP_Man_Dehyd	PF16363.8	CL0063	GDP-mannose 4,6 dehydratase	1	72	1	69	104	171	332	55.37	7.2e-15	7.3e-19	20,18
			uti_cns_0360877.1	QPEU01386642.1.1	GDP_Man_Dehyd	PF16363.8	CL0063	GDP-mannose 4,6 dehydratase	1	207	1	205	104	330	332	140.86	7.1e-41	7.2e-45	68,07
			uti_cns_0185944.2	QPEU01273490.1.2	GDP_Man_Dehyd	PF16363.8	CL0063	GDP-mannose 4,6 dehydratase	1	207	1	205	104	330	332	140.86	7.1e-41	7.2e-45	68,07
			uti_cns_0206461.3	QPEU01287939.1.3	GDP_Man_Dehyd	PF16363.8	CL0063	GDP-mannose 4,6 dehydratase	1	202	3	202	111	332	332	128.12	5.3e-37	5.4e-41	66,57
Glucuronate-4-epimerase (GAE)	5.1.3.6	37JFV	uti_cns_0161171.6	QPEU01255196.1.6	Epimerase	PF01370.24	CL0063	NAD dependent epimerase/dehydratase family	99	356	99	333	1	228	241	161.38	2.7e-47	8.3e-51	94.1909
			uti_cns_0206427.3	QPEU01287913.1.3	Epimerase	PF01370.24	CL0063	NAD dependent epimerase/dehydratase family	6	263	6	241	1	229	241	166.31	8.5e-49	2.6e-52	94.6058
			uti_cns_0203253.1	QPEU01285315.1.1	Epimerase	PF01370.24	CL0063	NAD dependent epimerase/dehydratase family	99	356	99	333	1	228	241	161.47	2.6e-47	7.8e-51	94.1909
			uti_cns_0215762.2	QPEU01294159.1.2	Epimerase	PF01370.24	CL0063	NAD dependent epimerase/dehydratase family	99	356	99	333	1	228	241	160.84	4.0e-47	1.2e-50	94.1909
			uti_cns_0214013.2	QPEU01292625.1.2	Epimerase	PF01370.24	CL0063	NAD dependent epimerase/dehydratase family	99	356	99	333	1	228	241	159.57	9.7e-47	3.0e-50	94.1909
			uti_cns_0079386.4	QPEU01194228.1.4	Epimerase	PF01370.24	CL0063	NAD dependent epimerase/dehydratase family	99	356	99	333	1	228	241	163.04	8.5e-48	2.2e-51	94.1909
		37Q2V	uti_cns_0049739.1	QPEU01171079.1.1	Epimerase	PF01370.24	CL0063	NAD dependent epimerase/dehydratase family	120	379	120	355	1	228	241	152.51	1.4e-44	4.3e-48	94.1909
			uti_cns_0062024.1	QPEU01180842.1.1	Epimerase	PF01370.24	CL0063	NAD dependent epimerase/dehydratase family	120	379	120	355	1	228	241	152.51	1.4e-44	4.3e-48	94.1909
			uti_cns_0214053.1	QPEU01292662.1.1	Epimerase	PF01370.24	CL0063	NAD dependent epimerase/dehydratase family	120	379	120	355	1	228	241	153.77	5.8e-45	1.8e-48	94.1909
			uti_cns_0118276.1	QPEU01224012.1.1	Epimerase	PF01370.24	CL0063	NAD dependent epimerase/dehydratase family	87	346	87	322	1	228	241	152.77	1.2e-44	3.6e-48	94.1909
			uti_cns_0214118.1	QPEU01292716.1.1	Epimerase	PF01370.24	CL0063	NAD dependent epimerase/dehydratase family	120	379	120	355	1	228	241	152.51	1.4e-44	4.3e-48	94.1909
			uti_cns_0054316.1	QPEU01174648.1.1	Epimerase	PF01370.24	CL0063	NAD dependent epimerase/dehydratase family	120	379	120	355	1	228	241	152.49	1.4e-44	4.3e-48	94.1909
UDP-arabinose-4-epimerase (UAE)	5.1.3.5	37J31	uti_cns_0119533.2	QPEU01225023.1.2	GDP_Man_Dehyd	PF16363.8	CL0063	GDP-mannose 4,6 dehydratase	84	408	84	400	1	323	332	177.15	6.5e-52	2.3e-55	96.988
			uti_cns_0137688.2	QPEU01238299.1.2	GDP_Man_Dehyd	PF16363.8	CL0063	GDP-mannose 4,6 dehydratase	75	397	75	393	1	324	332	177.19	6.3e-52	2.2e-55	97.2892
			uti_cns_0304520.2	QPEU01353533.1.2	GDP_Man_Dehyd	PF16363.8	CL0063	GDP-mannose 4,6 dehydratase	84	408	84	400	1	323	332	179.42	1.3e-52	4.7e-56	96.988
			uti_cns_0253952.4	QPEU01319980.1.4	GDP_Man_Dehyd	PF16363.8	CL0063	GDP-mannose 4,6 dehydratase	84	408	84	400	1	323	332	177.70	4.4e-52	1.6e-55	96.988
			uti_cns_0165414.2	QPEU01258863.1.2	GDP_Man_Dehyd	PF16363.8	CL0063	GDP-mannose 4,6 dehydratase	84	408	84	400	1	323	332	177.62	4.6e-52	1.7e-55	96.988
			uti_cns_0098497.1	QPEU01208872.1.1	GDP_Man_Dehyd	PF16363.8	CL0063	GDP-mannose 4,6 dehydratase	67	390	67	384	1	324	332	177.22	6.2e-52	2.2e-55	97.2892
			uti_cns_0138599.1	QPEU01239096.1.1	GDP_Man_Dehyd	PF16363.8	CL0063	GDP-mannose 4,6 dehydratase	75	396	75	393	1	324	332	177.39	5.5e-52	1.9e-55	97.2892
			uti_cns_0153171.2	QPEU01249506.1.2	GDP_Man_Dehyd	PF16363.8	CL0063	GDP-mannose 4,6 dehydratase	75	396	75	393	1	324	332	177.39	5.5e-52	1.9e-55	97.2892
			uti_cns_0317878.1	QPEU01361148.1.1	GDP_Man_Dehyd	PF16363.8	CL0063	GDP-mannose 4,6 dehydratase	67	387	67	384	1	324	332	176.97	7.3e-52	2.6e-55	97.2892
			uti_cns_0106804.2	QPEU01215466.1.2	GDP_Man_Dehyd	PF16363.8	CL0063	GDP-mannose 4,6 dehydratase	75	395	75	393	1	324	332	176.51	1.0e-51	3.6e-55	97.2892
			uti_cns_0031708.1	QPEU01156457.1.1	GDP_Man_Dehyd	PF16363.8	CL0063	GDP-mannose 4,6 dehydratase	67	390	67	384	1	324	332	177.22	6.2e-52	2.2e-55	97.2892
			uti_cns_0075483.4	QPEU01191299.1.4	GDP_Man_Dehyd	PF16363.8	CL0063	GDP-mannose 4,6 dehydratase	75	395	75	393	1	324	332	176.51	1.0e-51	3.6e-55	97.2892
			uti_cns_0315067.1	QPEU01359925.1.1	GDP_Man_Dehyd	PF16363.8	CL0063	GDP-mannose 4,6 dehydratase	84	408	84	400	1	323	332	178.67	2.2e-52	7.9e-56	96.988
			uti_cns_0315553.1	QPEU01398113.1.1	GDP_Man_Dehyd	PF16363.8	CL0063	GDP-mannose 4,6 dehydratase	84	408	84	400	1	323	332	179.42	1.3e-52	4.7e-56	96.988
			unitig_266207.2	QPEU01395596.1.2	GDP_Man_Dehyd	PF16363.8	CL0063	GDP-mannose 4,6 dehydratase	67	390	67	384	1	324	332	177.22	6.2e-52	2.2e-55	97.2892
			uti_cns_0315415.1	QPEU01360073.1.1	Epimerase	PF01370.24	CL0063	NAD dependent epimerase/dehydratase family	83	346	83	346	1	241	241	166.08	1.0e-48	3.6e-52	99.5851
			unitig_325114.2	QPEU01084315.1.2	GDP_Man_Dehyd	PF16363.8	CL0063	GDP-mannose 4,6 dehydratase	1	250	1	241	80	323	332	108.41	5.3e-31	1.1e-34	73.1928
			unitig_353303.1	QPEU01095005.1.1	GDP_Man_Dehyd	PF16363.8	CL0063	GDP-mannose 4,6 dehydratase	84	330	84	325	1	236	332	151.38	4.5e-44	1.6e-47	70.7831
			uti_cns_0156410.4	QPEU01252306.1.4	GDP_Man_Dehyd	PF16363.8	CL0063	GDP-mannose 4,6 dehydratase	1	241	1	233	80	323	332	81.80	6.6e-23	6.7e-27	73.1928
			uti_cns_0302807.1	QPEU01352152.1.1	GDP_Man_Dehyd	PF16363.8	CL0063	GDP-mannose 4,6 dehydratase	84	408	84	400	1	323	332	177.38	5.5e-52	2.0e-55	96.988
			uti_cns_0187968.2	QPEU01274774.1.2	GDP_Man_Dehyd	PF16363.8	CL0063	GDP-mannose 4,6 dehydratase	67	390	67	384	1	324	332	177.22	6.2e-52	2.2e-55	97.2892
			uti_cns_0291739.2	QPEU01345669.1.2	GDP_Man_Dehyd	PF16363.8	CL0063	GDP-mannose 4,6 dehydratase	84	408	84	400	1	323	332	177.08	6.8e-52	2.4e-55	96.988
			unitig_343708.1	QPEU01091639.1.1	GDP_Man_Dehyd	PF16363.8	CL0063	GDP-mannose 4,6 dehydratase	84	408	84	400	1	323	332	177.89	3.8e-52	1.4e-55	96.988
			uti_cns_0252721.1	QPEU01318915.1.1	GDP_Man_Dehyd	PF16363.8	CL0063	GDP-mannose 4,6 dehydratase	75	396	75	393	1	324	332	175.11	2.7e-51	9.6e-55	97.2892
UDP-arabinopyranose-mutase (UAM)	5.4.99.30	37S1V	uti_cns_0213853.2	QPEU01292485.1.2	RGP	PF03214.16	CL0110	Reversibly glycosylated polypeptide	5	345	5	344	1	341	342	590.33	1.2e-177	6.2e-182	99,42
			uti_cns_0046823.2	QPEU01168703.1.2	RGP	PF03214.16	CL0110	Reversibly glycosylated polypeptide	5	345	5	344	1	341	342	589.5	2.2e-177	1.1e-181	99,42
			unitig_278403.1	QPEU01068356.1.1	RGP	PF03214.16	CL0110	Reversibly glycosylated polypeptide	5	345	5	344	1	341	342	586.67	1.6e-176	8.1e-181	99,42
			uti_cns_0265433.2	QPEU01327423.1.2	RGP	PF03214.16	CL0110	Reversibly glycosylated polypeptide	5	345	5	344	1	341	342	586.67	1.6e-176	8.1e-181	99,42
			uti_cns_0134416.1	QPEU01236079.1.1	RGP	PF03214.16	CL0110	Reversibly glycosylated polypeptide	5	345	5	344	1	341	342	588.22	5.3e-177	2.7e-181	99,42
			uti_cns_0182285.2	QPEU01270585.1.2	RGP	PF03214.16	CL0110	Reversibly glycosylated polypeptide	5	345	5	344	1	341	342	590.33	1.2e-177	6.2e-182	99,42
		37P8P	uti_cns_0054532.1	QPEU01174808.1.1	RGP	PF03214.16	CL0110	Reversibly glycosylated polypeptide	4	340	6	340	3	342	342	590.14	1.4e-177	7.1e-182	99,12
			uti_cns_0061226.3	QPEU01180137.1.3	RGP	PF03214.16	CL0110	Reversibly glycosylated polypeptide	4	340	6	340	3	342	342	590.14	1.4e-177	7.1e-182	99,12
			uti_cns_0057027.2	QPEU01176852.1.2	RGP	PF03214.16	CL0110	Reversibly glycosylated polypeptide	4	340	6	340	3	342	342	590.14	1.4e-177	7.1e-182	99,12
			uti_cns_0037858.4	QPEU01161439.1.4	RGP	PF03214.16	CL0110	Reversibly glycosylated polypeptide	4	340	6	339	3	341	342	588.71	3.8e-177	1.9e-181	98,83
			uti_cns_0052948.1	QPEU01173674.1.1	RGP	PF03214.16	CL0110	Reversibly glycosylated polypeptide	4	340	6	340	3	342	342	590.14	1.4e-177	7.1e-182	99,12
			uti_cns_0353264.2	QPEU01383327.1.2	RGP	PF03214.16	CL0110	Reversibly glycosylated polypeptide	17	353	18	352	2	341	342	586.81	1.4e-176	7.3e-181	99,12
			uti_cns_0201177.2	QPEU01283462.1.2	RGP	PF03214.16	CL0110	Reversibly glycosylated polypeptide	17	353	18	352	2	341	342	586.81	1.4e-176	7.3e-181	99,12
			uti_cns_0309611.1	QPEU01357229.1.1	RGP	PF03214.16	CL0110	Reversibly glycosylated polypeptide	17	353	18	352	2	341	342	586.81	1.4e-176	7.3e-181	99,12
			uti_cns_0294702.4	QPEU01347308.1.4	RGP	PF03214.16	CL0110	Reversibly glycosylated polypeptide	17	353	18	352	2	341	342	586.81	1.4e-176	7.3e-181	99,12
			uti_cns_0359343.1	QPEU01386137.1.1	RGP	PF03214.16	CL0110	Reversibly glycosylated polypeptide	17	353	18	352	2	341	342	586.81	1.4e-176	7.3e-181	99,12
			uti_cns_0239390.1	QPEU01310110.1.1	RGP	PF03214.16	CL0110	Reversibly glycosylated polypeptide	1	317	1	316	23	341	342	562.02	5e-169	2.5e-173	92,98
			uti_cns_0336769.3	QPEU01372865.1.3	RGP	PF03214.16	CL0110	Reversibly glycosylated polypeptide	17	353	18	352	2	341	342	586.81	1.4e-176	7.3e-181	99,12
			uti_cns_0246443.2	QPEU01315536.1.2	RGP	PF03214.16	CL0110	Reversibly glycosylated polypeptide	17	353	18	352	2	341	342	586.81	1.4e-176	7.3e-181	99,12
			unitig_312212.1	QPEU01079708.1.1	RGP	PF03214.16	CL0110	Reversibly glycosylated polypeptide	1	235	1	234	101	341	342	398.9	2e-119	1e-123	70,18
			uti_cns_0360171.1	QPEU01386428.1.1	RGP	PF03214.16	CL0110	Reversibly glycosylated polypeptide	3	246	7	245	100	341	342	418.47	2.2e-125	1.1e-129	70,47
			uti_cns_0316844.2	QPEU01360544.1.2	RGP	PF03214.16	CL0110	Reversibly glycosylated polypeptide	17	353	18	352	2	341	342	586.81	1.4e-176	7.3e-181	99,12
Cellulose synthase (CesA)	2.4.1.12	37Q1B	uti_cns_0328382.1	QPEU01368958.1.1	Cellulose_synt	PF03552.17	CL0110	Cellulose synthase	362	1090	362	1087	1	718	722	1369.12	0	0	99,31
					zf-UDP	PF14569.9	CL0229	Zinc-binding RING-finger	33	108	40	107	10	77	78	121.41	1.4e-35	2.1e-39	85,90
			uti_cns_0303591.1	QPEU01352803.1.1	Cellulose_synt	PF03552.17	CL0110	Cellulose synthase	1	721	2	718	12	718	722	1360.18	0	0	97,78
			uti_cns_0068559.1	QPEU01186009.1.1	Cellulose_synt	PF03552.17	CL0110	Cellulose synthase	345	1062	345	1060	1	720	722	1208.79	0	0	99,58
					zf-UDP	PF14569.9	CL0229	Zinc-binding RING-finger	30	107	37	106	9	77	78	117.07	3.1e-34	4.7e-38	87,18
			uti_cns_0124762.5	QPEU01228839.1.5	Cellulose_synt	PF03552.17	CL0110	Cellulose synthase	363	857	363	853	1	481	722	917.45	7.4e-276	7.6e-280	66,48
					zf-UDP	PF14569.9	CL0229	Zinc-binding RING-finger	33	108	40	107	10	77	78	121.84	1e-35	1e-39	85,90
			uti_cns_0083867.2	QPEU01197699.1.2	Cellulose_synt	PF03552.17	CL0110	Cellulose synthase	361	1089	361	1086	1	718	722	1367.66	0	0	99,31
					zf-UDP	PF14569.9	CL0229	Zinc-binding RING-finger	32	107	39	106	10	77	78	121.41	1.4e-35	2.1e-39	85,90
			uti_cns_0040747.2	QPEU01163857.1.2	Cellulose_synt	PF03552.17	CL0110	Cellulose synthase	352	1081	352	1078	1	718	722	1372.9	0	0	99,31
					zf-UDP	PF14569.9	CL0229	Zinc-binding RING-finger	29	106	29	105	1	77	78	129.08	5.5e-38	8.4e-42	97,44
			uti_cns_0095315.1	QPEU01206706.1.1	Cellulose_synt	PF03552.17	CL0110	Cellulose synthase	102	831	102	828	1	718	722	1374.14	0	0	99,31
			uti_cns_0303972.1	QPEU01353103.1.1	Cellulose_synt	PF03552.17	CL0110	Cellulose synthase	362	1089	362	1086	1	718	722	1360.47	0	0	99,31
					zf-UDP	PF14569.9	CL0229	Zinc-binding RING-finger	33	108	40	107	10	77	78	121.41	1.4e-35	2.1e-39	85,90
			uti_cns_0299212.3	QPEU01349162.1.3	Cellulose_synt	PF03552.17	CL0110	Cellulose synthase	361	1089	361	1086	1	718	722	1369.12	0	0	99,31
					zf-UDP	PF14569.9	CL0229	Zinc-binding RING-finger	32	107	39	106	10	77	78	121.41	1.4e-35	2.1e-39	85,90
			uti_cns_0195955.2	QPEU01280572.1.2	Cellulose_synt	PF03552.17	CL0110	Cellulose synthase	352	722	352	712	1	350	722	667.29	3.5e-200	3.6e-204	48,34
					zf-UDP	PF14569.9	CL0229	Zinc-binding RING-finger	29	106	29	105	1	77	78	129.82	3.2e-38	3.3e-42	97,44
			uti_cns_0407113.1	QPEU01390480.1.1	Cellulose_synt	PF03552.17	CL0110	Cellulose synthase	261	991	261	988	1	718	722	1379.22	0	0	99,31
			uti_cns_0260423.1	QPEU01324966.1.1	Cellulose_synt	PF03552.17	CL0110	Cellulose synthase	362	1090	362	1087	1	718	722	1367.66	0	0	99,31
					zf-UDP	PF14569.9	CL0229	Zinc-binding RING-finger	33	108	40	107	10	77	78	121.41	1.4e-35	2.1e-39	85,90
			uti_cns_0256314.3	QPEU01321917.1.3	Cellulose_synt	PF03552.17	CL0110	Cellulose synthase	79	808	79	805	1	718	722	1375.88	0	0	99,31
			uti_cns_0176291.2	QPEU01266624.1.2	Cellulose_synt	PF03552.17	CL0110	Cellulose synthase	352	1081	352	1078	1	718	722	1375.66	0	0	99,31
					zf-UDP	PF14569.9	CL0229	Zinc-binding RING-finger	29	106	29	105	1	77	78	129.08	5.5e-38	8.4e-42	97,44
			uti_cns_0028134.1	QPEU01153541.1.1	Cellulose_synt	PF03552.17	CL0110	Cellulose synthase	345	500	345	494	1	150	722	266.84	4.8e-79	7.3e-83	20,64
					Cellulose_synt	PF03552.17	CL0110	Cellulose synthase	495	862	502	860	359	720	722	589.09	1.6e-176	2.4e-180	50,00
					zf-UDP	PF14569.9	CL0229	Zinc-binding RING-finger	29	107	36	106	8	77	78	117.74	1.9e-34	2.9e-38	88,46
			uti_cns_0156583.1	QPEU01252452.1.1	Cellulose_synt	PF03552.17	CL0110	Cellulose synthase	362	1090	362	1087	1	718	722	1369.12	0	0	99,31
					zf-UDP	PF14569.9	CL0229	Zinc-binding RING-finger	32	107	39	106	10	77	78	121.41	1.4e-35	2.1e-39	85,90
			uti_cns_0155560.1	QPEU01251616.1.1	Cellulose_synt	PF03552.17	CL0110	Cellulose synthase	354	1084	354	1081	1	718	722	1378.82	0	0	99,31
					zf-UDP	PF14569.9	CL0229	Zinc-binding RING-finger	29	106	29	105	1	77	78	129.38	4.5e-38	6.8e-42	97,44
			uti_cns_0340781.1	QPEU01375496.1.1	Cellulose_synt	PF03552.17	CL0110	Cellulose synthase	102	832	102	829	1	718	722	1381.92	0	0	99,31
			uti_cns_0169418.2	QPEU01261317.1.2	Cellulose_synt	PF03552.17	CL0110	Cellulose synthase	352	1081	352	1078	1	718	722	1374.5	0	0	99,31
					zf-UDP	PF14569.9	CL0229	Zinc-binding RING-finger	29	106	29	105	1	77	78	129.08	5.5e-38	8.4e-42	97,44
			uti_cns_0124078.1	QPEU01228255.1.1	Cellulose_synt	PF03552.17	CL0110	Cellulose synthase	39	768	39	765	1	718	722	1374.56	0	0	99,31
			unitig_98090.2	QPEU01349162.1.2	zf-UDP	PF14569.9	CL0229	Zinc-binding RING-finger	27	100	35	93	7	64	78	96.49	8.2e-28	8.3e-32	73,08
					Cellulose_synt	PF03552.17	CL0110	Cellulose synthase	296	344	296	342	1	47	722	77.34	1e-21	1e-25	6,37
			uti_cns_0073105.4	QPEU01189622.1.4	Cellulose_synt	PF03552.17	CL0110	Cellulose synthase	360	1088	360	1085	1	718	722	1367.67	0	0	99,31
					zf-UDP	PF14569.9	CL0229	Zinc-binding RING-finger	32	107	39	106	10	77	78	121.41	1.4e-35	2.1e-39	85,90
			uti_cns_0003012.5	QPEU01132493.1.5	Cellulose_synt	PF03552.17	CL0110	Cellulose synthase	253	476	261	469	101	309	722	369.25	5e-110	7.7e-114	28,81
					Cellulose_synt	PF03552.17	CL0110	Cellulose synthase	469	803	476	801	393	720	722	565.18	2.7e-169	4.1e-173	45,29
					zf-UDP	PF14569.9	CL0229	Zinc-binding RING-finger	29	107	36	106	8	77	78	117.87	1.7e-34	2.7e-38	88,46
			uti_cns_0327691.2	QPEU01368556.1.2	Cellulose_synt	PF03552.17	CL0110	Cellulose synthase	354	1084	354	1081	1	718	722	1380.67	0	0	99,31
					zf-UDP	PF14569.9	CL0229	Zinc-binding RING-finger	29	106	29	105	1	77	78	129.38	4.5e-38	6.8e-42	97,44
			unitig_135545.1	QPEU01027121.1.1	Cellulose_synt	PF03552.17	CL0110	Cellulose synthase	345	501	345	494	1	150	722	267.98	2.2e-79	2.2e-83	20,64
					Cellulose_synt	PF03552.17	CL0110	Cellulose synthase	495	556	501	556	358	414	722	32.69	3.2e-08	3.3e-12	7,76
					zf-UDP	PF14569.9	CL0229	Zinc-binding RING-finger	27	107	36	106	8	77	78	118.39	1.2e-34	1.2e-38	88,46
			uti_cns_0321151.1	QPEU01363734.1.1	Cellulose_synt	PF03552.17	CL0110	Cellulose synthase	344	1074	344	1071	1	718	722	1377.73	0	0	99,31
					zf-UDP	PF14569.9	CL0229	Zinc-binding RING-finger	19	96	19	95	1	77	78	128.78	6.9e-38	1.1e-41	97,44
			uti_cns_0162476.1	QPEU01256372.1.1	Cellulose_synt	PF03552.17	CL0110	Cellulose synthase	362	1090	362	1087	1	718	722	1369.12	0	0	99,31
					zf-UDP	PF14569.9	CL0229	Zinc-binding RING-finger	33	108	40	107	10	77	78	118.92	8.2e-35	1.3e-38	85,90
			uti_cns_0226933.1	QPEU01301692.1.1	Cellulose_synt	PF03552.17	CL0110	Cellulose synthase	354	1084	354	1081	1	718	722	1380.67	0	0	99,31
					zf-UDP	PF14569.9	CL0229	Zinc-binding RING-finger	29	106	29	105	1	77	78	129.38	4.5e-38	6.8e-42	97,44
			unitig_98090.2	QPEU01018265.1.2	zf-UDP	PF14569.9	CL0229	Zinc-binding RING-finger	27	100	35	93	7	64	78	96.49	8.2e-28	8.3e-32	73,08
					Cellulose_synt	PF03552.17	CL0110	Cellulose synthase	296	344	296	342	1	47	722	77.34	1e-21	1e-25	6,37
			uti_cns_0138445.1	QPEU01238969.1.1	Cellulose_synt	PF03552.17	CL0110	Cellulose synthase	327	1057	327	1054	1	718	722	1380.78	0	0	99,31
					zf-UDP	PF14569.9	CL0229	Zinc-binding RING-finger	2	79	2	78	1	77	78	129.42	4.3e-38	6.6e-42	97,44
		388IX	uti_cns_0356396.2	QPEU01384867.1.2	Cellulose_synt	PF03552.17	CL0110	Cellulose synthase	143	879	143	870	1	712	722	839.02	3.9e-252	2e-256	98,48
					Cellulose_synt	PF03552.17	CL0110	Cellulose synthase	893	940	898	931	70	103	722	26.19	3e-06	1.5e-10	4,57
			uti_cns_0093482.2	QPEU01205115.1.2	Cellulose_synt	PF03552.17	CL0110	Cellulose synthase	143	843	143	832	1	677	722	793.21	2.8e-238	1.4e-242	93,63
			uti_cns_0154189.2	QPEU01250445.1.2	Cellulose_synt	PF03552.17	CL0110	Cellulose synthase	126	845	126	841	1	717	722	1361.38	0	0	99,17
			uti_cns_0007007.5	QPEU01135887.1.5	Cellulose_synt	PF03552.17	CL0110	Cellulose synthase	348	1067	348	1063	1	717	722	1360.29	0	0	99,17
					zf-UDP	PF14569.9	CL0229	Zinc-binding RING-finger	31	108	31	108	1	78	78	142.48	3.6e-42	5.6e-46	98,72
			uti_cns_0023788.4	QPEU01149951.1.4	Cellulose_synt	PF03552.17	CL0110	Cellulose synthase	349	1067	349	1062	1	716	722	1353.49	0	0	99,03
					zf-UDP	PF14569.9	CL0229	Zinc-binding RING-finger	28	105	28	104	1	77	78	143.84	1.4e-42	2.1e-46	97,44
			uti_cns_0206725.1	QPEU01288128.1.1	Cellulose_synt	PF03552.17	CL0110	Cellulose synthase	348	1067	348	1063	1	717	722	1356.11	0	0	99,17
					zf-UDP	PF14569.9	CL0229	Zinc-binding RING-finger	31	108	31	108	1	78	78	142.48	3.6e-42	5.6e-46	98,72
			uti_cns_0068606.3	QPEU01186052.1.3	zf-UDP	PF14569.9	CL0229	Zinc-binding RING-finger	31	108	31	108	1	78	78	145.68	3.6e-43	1.9e-47	98,72
			uti_cns_0136635.2	QPEU01237351.1.2	Cellulose_synt	PF03552.17	CL0110	Cellulose synthase	105	824	105	819	1	716	722	1357.97	0	0	99,03
			uti_cns_0053272.1	QPEU01086367.1.1	Cellulose_synt	PF03552.17	CL0110	Cellulose synthase	142	308	142	292	1	151	722	232.99	8.3e-69	4.2e-73	20,78
					Cellulose_synt	PF03552.17	CL0110	Cellulose synthase	307	904	317	895	148	712	722	590.77	4.9e-177	2.5e-181	78,12
			uti_cns_0324548.1	QPEU01186052.1.1	Cellulose_synt	PF03552.17	CL0110	Cellulose synthase	142	305	142	292	1	151	722	232.96	8.5e-69	4.3e-73	20,78
					Cellulose_synt	PF03552.17	CL0110	Cellulose synthase	307	904	317	895	148	712	722	588.32	2.7e-176	1.4e-180	78,12
			uti_cns_0078948.1	QPEU01193964.1.1	Cellulose_synt	PF03552.17	CL0110	Cellulose synthase	348	609	348	609	1	262	722	542.47	2e-162	2e-166	36,15
					zf-UDP	PF14569.9	CL0229	Zinc-binding RING-finger	31	108	31	108	1	78	78	143.53	1.7e-42	1.7e-46	98,72
			uti_cns_0253749.2	QPEU01319808.1.2	Cellulose_synt	PF03552.17	CL0110	Cellulose synthase	349	1068	349	1063	1	716	722	1357.75	0	0	99,03
					zf-UDP	PF14569.9	CL0229	Zinc-binding RING-finger	28	105	28	104	1	77	78	142.73	3e-42	4.7e-46	97,44
			uti_cns_0162460.4	QPEU01256358.1.4	Cellulose_synt	PF03552.17	CL0110	Cellulose synthase	453	707	454	702	467	716	722	430.74	1.3e-128	1.3e-132	34,49
					zf-UDP	PF14569.9	CL0229	Zinc-binding RING-finger	56	133	56	132	1	77	78	144.58	8e-43	8.2e-47	97,44
			uti_cns_0065167.2	QPEU01183334.1.2	Cellulose_synt	PF03552.17	CL0110	Cellulose synthase	142	875	142	867	1	712	722	839.02	3.9e-252	2e-256	98,48
			uti_cns_0112877.1	QPEU01220015.1.1	Cellulose_synt	PF03552.17	CL0110	Cellulose synthase	194	895	194	895	1	704	722	1339.59	0	0	97,37
			unitig_347142.1	QPEU01092636.1.1	Cellulose_synt	PF03552.17	CL0110	Cellulose synthase	321	1040	321	1036	1	717	722	1360.4	0	0	99,17
					zf-UDP	PF14569.9	CL0229	Zinc-binding RING-finger	4	81	4	81	1	78	78	142.52	3.5e-42	5.4e-46	98,72
			unitig_310245.1	QPEU01078835.1.1	Cellulose_synt	PF03552.17	CL0110	Cellulose synthase	115	834	115	830	1	717	722	1361.45	0	0	99,17
		37SBH	uti_cns_0105478.3	QPEU01214342.1.3	Cellulose_synt	PF03552.17	CL0110	Cellulose synthase	356	1075	356	1072	1	718	722	1378.09	0	0	99,31
					zf-UDP	PF14569.9	CL0229	Zinc-binding RING-finger	12	89	15	87	4	76	78	128.52	8.3e-38	1.3e-41	92,31
			uti_cns_0070159.1	QPEU01187298.1.1	Cellulose_synt	PF03552.17	CL0110	Cellulose synthase	355	770	355	770	1	414	722	747.91	1.4e-224	1.5e-228	57,20
					zf-UDP	PF14569.9	CL0229	Zinc-binding RING-finger	9	87	15	84	7	76	78	123.81	2.4e-36	2.5e-40	88,46
			uti_cns_0088131.2	QPEU01200948.1.2	Cellulose_synt	PF03552.17	CL0110	Cellulose synthase	336	1055	336	1052	1	718	722	1378.18	0	0	99,31
					zf-UDP	PF14569.9	CL0229	Zinc-binding RING-finger	1	69	1	67	10	76	78	119.75	4.5e-35	6.9e-39	84,62
			uti_cns_0074653.1	QPEU01190717.1.1	Cellulose_synt	PF03552.17	CL0110	Cellulose synthase	355	821	355	821	1	465	722	875.51	3.6e-263	3.7e-267	64,27
					zf-UDP	PF14569.9	CL0229	Zinc-binding RING-finger	9	87	15	84	7	76	78	123.69	2.7e-36	2.7e-40	88,46
			uti_cns_0103081.1	QPEU01212486.1.1	Cellulose_synt	PF03552.17	CL0110	Cellulose synthase	288	1007	288	1004	1	718	722	1378.38	0	0	99,31
					zf-UDP	PF14569.9	CL0229	Zinc-binding RING-finger	1	69	1	67	10	76	78	119.83	4.3e-35	6.5e-39	84,62
			uti_cns_0082306.1	QPEU01196686.1.1	Cellulose_synt	PF03552.17	CL0110	Cellulose synthase	355	770	355	770	1	414	722	747.91	1.4e-224	1.5e-228	57,20
					zf-UDP	PF14569.9	CL0229	Zinc-binding RING-finger	9	87	15	84	7	76	78	121.21	1.6e-35	1.6e-39	88,46
			unitig_87387.1	QPEU01015735.1.1	Cellulose_synt	PF03552.17	CL0110	Cellulose synthase	355	503	355	503	1	149	722	297.99	1.8e-88	1.8e-92	20,50
					zf-UDP	PF14569.9	CL0229	Zinc-binding RING-finger	9	87	14	84	6	76	78	124.41	1.6e-36	1.6e-40	89,74
			uti_cns_0021865.1	QPEU01148360.1.1	Cellulose_synt	PF03552.17	CL0110	Cellulose synthase	355	503	355	503	1	149	722	297.99	1.8e-88	1.8e-92	20,50
					zf-UDP	PF14569.9	CL0229	Zinc-binding RING-finger	9	87	14	84	6	76	78	124.41	1.6e-36	1.6e-40	89,74
			uti_cns_0029938.1	QPEU01155021.1.1	Cellulose_synt	PF03552.17	CL0110	Cellulose synthase	355	1077	355	1075	1	720	722	1377.25	0	0	99,58
					zf-UDP	PF14569.9	CL0229	Zinc-binding RING-finger	9	87	15	84	7	76	78	123.2	3.8e-36	5.8e-40	88,46
			uti_cns_0152856.1	QPEU01249223.1.1	Cellulose_synt	PF03552.17	CL0110	Cellulose synthase	336	1055	336	1052	1	718	722	1376.86	0	0	99,31
					zf-UDP	PF14569.9	CL0229	Zinc-binding RING-finger	1	69	1	67	10	76	78	119.14	7e-35	1.1e-38	84,62
			uti_cns_0071950.1	QPEU01188614.1.1	Cellulose_synt	PF03552.17	CL0110	Cellulose synthase	355	1077	355	1075	1	720	722	1377.8	0	0	99,58
					zf-UDP	PF14569.9	CL0229	Zinc-binding RING-finger	9	87	15	84	7	76	78	123.2	3.8e-36	5.8e-40	88,46
			uti_cns_0106423.1	QPEU01215157.1.1	Cellulose_synt	PF03552.17	CL0110	Cellulose synthase	402	1121	402	1118	1	718	722	1377.92	0	0	99,31
					zf-UDP	PF14569.9	CL0229	Zinc-binding RING-finger	58	135	61	133	4	76	78	128.45	8.7e-38	1.3e-41	92,31
			uti_cns_0041879.10	QPEU01329627	Cellulose_synt	PF03552.17	CL0110	Cellulose synthase	180	755	181	753	149	720	722	1055.86	1.0e-317	1.0e-321	79,09
			uti_cns_0019601.2	QPEU01146476.1.2	Cellulose_synt	PF03552.17	CL0110	Cellulose synthase	56	775	56	772	1	718	722	1378.73	0	0	99,31
			uti_cns_0053307.5	QPEU01173964.1.5	Cellulose_synt	PF03552.17	CL0110	Cellulose synthase	356	1075	356	1072	1	718	722	1375.6	0	0	99,31
					zf-UDP	PF14569.9	CL0229	Zinc-binding RING-finger	12	89	15	87	4	76	78	128.52	8.3e-38	1.3e-41	92,31
			uti_cns_0212900.4	QPEU01291651.1.4	Cellulose_synt	PF03552.17	CL0110	Cellulose synthase	355	1077	355	1075	1	720	722	1375.8	0	0	99,58
					zf-UDP	PF14569.9	CL0229	Zinc-binding RING-finger	9	87	15	84	7	76	78	123.2	3.8e-36	5.8e-40	88,46
			uti_cns_0123267.3	QPEU01227520.1.3	Cellulose_synt	PF03552.17	CL0110	Cellulose synthase	355	1077	355	1075	1	720	722	1377.25	0	0	99,58
					zf-UDP	PF14569.9	CL0229	Zinc-binding RING-finger	9	87	15	84	7	76	78	123.2	3.8e-36	5.8e-40	88,46
			uti_cns_0139530.1	QPEU01239883.1.1	Cellulose_synt	PF03552.17	CL0110	Cellulose synthase	232	950	232	947	1	718	722	1374.89	0	0	99,31
		37HVR	uti_cns_0339549.1	QPEU01374600.1.1	Cellulose_synt	PF03552.17	CL0110	Cellulose synthase	106	823	106	819	1	718	722	1344.35	0	0	99,31
			uti_cns_0257737.1	QPEU01323018.1.1	Cellulose_synt	PF03552.17	CL0110	Cellulose synthase	177	894	177	890	1	718	722	1343.94	0	0	99,31
			uti_cns_0269614.1	QPEU01330439.1.1	Cellulose_synt	PF03552.17	CL0110	Cellulose synthase	101	818	101	814	1	718	722	1343.25	0	0	99,31
		37JZ6	unitig_280719.1	QPEU01069586.1.1	Cellulose_synt	PF03552.17	CL0110	Cellulose synthase	343	1046	343	1044	1	719	722	1335.86	0	0	99,45
					zf-UDP	PF14569.9	CL0229	Zinc-binding RING-finger	27	104	27	103	1	77	78	140.05	2.1e-41	3.2e-45	97,44
			uti_cns_0191541.2	QPEU01276878.1.2	Cellulose_synt	PF03552.17	CL0110	Cellulose synthase	343	1061	343	1059	1	719	722	1337.74	0	0	99,45
					zf-UDP	PF14569.9	CL0229	Zinc-binding RING-finger	27	104	27	103	1	77	78	140.02	2.1e-41	3.2e-45	97,44
			uti_cns_0061994.1	QPEU01180817.1.1	Cellulose_synt	PF03552.17	CL0110	Cellulose synthase	343	1046	343	1044	1	719	722	1335.86	0	0	99,45
					zf-UDP	PF14569.9	CL0229	Zinc-binding RING-finger	27	104	27	103	1	77	78	140.05	2.1e-41	3.2e-45	97,44
			uti_cns_0129074.1	QPEU01231757.1.1	Cellulose_synt	PF03552.17	CL0110	Cellulose synthase	345	1048	345	1046	1	719	722	1334.71	0	0	99,45
					zf-UDP	PF14569.9	CL0229	Zinc-binding RING-finger	27	104	27	103	1	77	78	140.04	2.1e-41	3.2e-45	97,44
			unitig_317057.1	QPEU01082478.1.1	Cellulose_synt	PF03552.17	CL0110	Cellulose synthase	345	1048	345	1046	1	719	722	1334.71	0	0	99,45
					zf-UDP	PF14569.9	CL0229	Zinc-binding RING-finger	27	104	27	103	1	77	78	140.04	2.1e-41	3.2e-45	97,44
			uti_cns_0077097.1	QPEU01192713.1.1	Cellulose_synt	PF03552.17	CL0110	Cellulose synthase	343	1046	343	1044	1	719	722	1335.93	0	0	99,45
					zf-UDP	PF14569.9	CL0229	Zinc-binding RING-finger	27	104	27	103	1	77	78	140.05	2.1e-41	3.2e-45	97,44
			uti_cns_0076695.2	QPEU01192382.1.2	Cellulose_synt	PF03552.17	CL0110	Cellulose synthase	343	1046	343	1044	1	719	722	1333.65	0	0	99,45
					zf-UDP	PF14569.9	CL0229	Zinc-binding RING-finger	27	104	27	103	1	77	78	140.05	2.1e-41	3.2e-45	97,44
			uti_cns_0021509.1	QPEU01148031.1.1	Cellulose_synt	PF03552.17	CL0110	Cellulose synthase	343	1046	343	1044	1	719	722	1335.86	0	0	99,45
					zf-UDP	PF14569.9	CL0229	Zinc-binding RING-finger	27	104	27	103	1	77	78	140.05	2.1e-41	3.2e-45	97,44
			uti_cns_0116858.2	QPEU01222776.1.2	Cellulose_synt	PF03552.17	CL0110	Cellulose synthase	343	1046	343	1044	1	719	722	1335.86	0	0	99,45
					zf-UDP	PF14569.9	CL0229	Zinc-binding RING-finger	27	104	27	103	1	77	78	140.05	2.1e-41	3.2e-45	97,44
			uti_cns_0031036.1	QPEU01155903.1.1	Cellulose_synt	PF03552.17	CL0110	Cellulose synthase	343	1046	343	1044	1	719	722	1337.12	0	0	99,45
					zf-UDP	PF14569.9	CL0229	Zinc-binding RING-finger	27	104	27	103	1	77	78	140.05	2.1e-41	3.2e-45	97,44
		389KR	uti_cns_0089823.1	QPEU01202470.1.1	Cellulose_synt	PF03552.17	CL0110	Cellulose synthase	312	1073	312	1070	1	718	722	1349.22	0	0	99,31
					zf-UDP	PF14569.9	CL0229	Zinc-binding RING-finger	32	108	34	105	4	75	78	112.98	5.9e-33	8.9e-37	91,03
			uti_cns_0193752.1	QPEU01278791.1.1	Cellulose_synt	PF03552.17	CL0110	Cellulose synthase	312	1076	312	1073	1	718	722	1346.89	0	0	99,31
					zf-UDP	PF14569.9	CL0229	Zinc-binding RING-finger	31	108	34	105	4	75	78	115	1.4e-33	2.1e-37	91,03
			uti_cns_0389882.1	QPEU01389003.1.1	Cellulose_synt	PF03552.17	CL0110	Cellulose synthase	312	1076	312	1073	1	718	722	1348.21	0	0	99,31
					zf-UDP	PF14569.9	CL0229	Zinc-binding RING-finger	32	108	34	105	4	75	78	113.72	3.4e-33	5.2e-37	91,03
			uti_cns_0206274.1	QPEU01287799.1.1	Cellulose_synt	PF03552.17	CL0110	Cellulose synthase	85	846	85	843	1	718	722	1350.37	0	0	99,31
			uti_cns_0306731.2	QPEU01355234.1.2	Cellulose_synt	PF03552.17	CL0110	Cellulose synthase	291	1055	291	1052	1	718	722	1348.3	0	0	99,31
					zf-UDP	PF14569.9	CL0229	Zinc-binding RING-finger	31	93	43	90	28	75	78	76.49	1.4e-21	2.2e-25	60,26
			uti_cns_0215814.2	QPEU01294201.1.2	Cellulose_synt	PF03552.17	CL0110	Cellulose synthase	339	1103	339	1100	1	718	722	1348.03	0	0	99,31
					zf-UDP	PF14569.9	CL0229	Zinc-binding RING-finger	55	131	57	128	4	75	78	115.35	1.1e-33	1.6e-37	91,03
			uti_cns_0260638.1	QPEU01325097.1.1	Cellulose_synt	PF03552.17	CL0110	Cellulose synthase	335	1099	335	1096	1	718	722	1345.9	0	0	99,31
					zf-UDP	PF14569.9	CL0229	Zinc-binding RING-finger	55	131	57	128	4	75	78	113.68	3.5e-33	5.4e-37	91,03
			uti_cns_0068313.2	QPEU01185791.1.2	Cellulose_synt	PF03552.17	CL0110	Cellulose synthase	371	1070	371	1067	66	718	722	1201.7	0	0	90,30
					zf-UDP	PF14569.9	CL0229	Zinc-binding RING-finger	55	131	57	128	4	75	78	114.63	1.8e-33	2.7e-37	91,03
Cellulose synthase like F-H (CSLF-H)	2.4.1.-	37KTG	uti_cns_0029514.3	QPEU01224224.1.3	Cellulose_synt	PF03552.17	CL0110	Cellulose synthase	171	515	171	509	1	302	722	449.26	3.1e-134	1.6e-138	41,69
					Cellulose_synt	PF03552.17	CL0110	Cellulose synthase	507	874	516	867	364	707	722	324.69	1.5e-96	7.7e-101	47,51
			uti_cns_0089844.2	QPEU01202490.1.2	Cellulose_synt	PF03552.17	CL0110	Cellulose synthase	159	499	159	492	1	299	722	414.26	1.2e-123	6.2e-128	41,27
					Cellulose_synt	PF03552.17	CL0110	Cellulose synthase	493	854	499	848	365	708	722	310.84	2.3e-92	1.2e-96	47,51
			uti_cns_0183329.3	QPEU01271458.1.3	Cellulose_synt	PF03552.17	CL0110	Cellulose synthase	81	422	81	406	1	306	722	423.1	2.6e-126	2.6e-130	42,24
					Cellulose_synt	PF03552.17	CL0110	Cellulose synthase	412	787	450	765	385	687	722	348.08	1.3e-103	1.3e-107	41,83
			uti_cns_0107479.1	QPEU01215977.1.1	Cellulose_synt	PF03552.17	CL0110	Cellulose synthase	158	492	158	485	1	299	722	419.47	3.2e-125	1.6e-129	41,27
					Cellulose_synt	PF03552.17	CL0110	Cellulose synthase	484	846	492	841	365	708	722	320.57	2.7e-95	1.4e-99	47,51
			uti_cns_0118533.1	QPEU01224224.1.1	Cellulose_synt	PF03552.17	CL0110	Cellulose synthase	156	489	156	482	1	298	722	420.05	2.2e-125	1.1e-129	41,14
					Cellulose_synt	PF03552.17	CL0110	Cellulose synthase	482	850	490	841	365	710	722	324.12	2.2e-96	1.1e-100	47,78
			unitig_407354.1	QPEU01114021.1.1	Cellulose_synt	PF03552.17	CL0110	Cellulose synthase	81	428	81	402	1	302	722	417.79	1e-124	1.6e-128	41,69
					Cellulose_synt	PF03552.17	CL0110	Cellulose synthase	413	764	435	761	388	704	722	350	3.3e-104	5.1e-108	43,77
			uti_cns_0020077.2	QPEU01146888.1.2	Cellulose_synt	PF03552.17	CL0110	Cellulose synthase	159	499	159	492	1	299	722	410.7	1.4e-122	7.4e-127	41,27
					Cellulose_synt	PF03552.17	CL0110	Cellulose synthase	493	854	499	848	365	708	722	310.84	2.3e-92	1.2e-96	47,51
			uti_cns_0329645.1	QPEU01369702.1.1	Cellulose_synt	PF03552.17	CL0110	Cellulose synthase	59	399	59	391	1	297	722	412.06	5.6e-123	2.9e-127	41,00
					Cellulose_synt	PF03552.17	CL0110	Cellulose synthase	394	769	403	762	364	712	722	318.5	1.1e-94	5.7e-99	48,20
			uti_cns_0030932.1	QPEU01155810.1.1	Cellulose_synt	PF03552.17	CL0110	Cellulose synthase	59	398	59	389	1	295	722	406.43	2.8e-121	1.4e-125	40,72
					Cellulose_synt	PF03552.17	CL0110	Cellulose synthase	395	769	403	761	364	711	722	313.84	2.9e-93	1.5e-97	48,06
			uti_cns_0284512.3	QPEU01340106.1.3	Cellulose_synt	PF03552.17	CL0110	Cellulose synthase	55	399	55	390	1	301	722	418.39	6.9e-125	3.5e-129	41,55
					Cellulose_synt	PF03552.17	CL0110	Cellulose synthase	390	760	399	756	365	712	722	325.48	8.7e-97	4.4e-101	48,06
			uti_cns_0253814.2	QPEU01319865.1.2	Cellulose_synt	PF03552.17	CL0110	Cellulose synthase	187	487	194	479	51	301	722	336.92	3e-100	1.5e-104	34,63
					Cellulose_synt	PF03552.17	CL0110	Cellulose synthase	479	849	488	845	365	712	722	333.37	3.6e-99	1.8e-103	48,06
			uti_cns_0010693.1	QPEU01139045.1.1	Cellulose_synt	PF03552.17	CL0110	Cellulose synthase	171	515	171	508	1	301	722	446.55	2.1e-133	1.1e-137	41,55
					Cellulose_synt	PF03552.17	CL0110	Cellulose synthase	504	877	516	868	363	708	722	324.71	1.5e-96	7.6e-101	47,78
			uti_cns_0038060.1	QPEU01161625.1.1	Cellulose_synt	PF03552.17	CL0110	Cellulose synthase	160	459	160	452	1	299	722	348.59	8.9e-104	4.5e-108	41,27
					Cellulose_synt	PF03552.17	CL0110	Cellulose synthase	452	814	459	808	365	708	722	310.6	2.8e-92	1.4e-96	47,51
			uti_cns_0301109.1	QPEU01350766.1.1	Cellulose_synt	PF03552.17	CL0110	Cellulose synthase	79	443	79	410	1	297	722	463.93	1.1e-138	5.8e-143	41,00
					Cellulose_synt	PF03552.17	CL0110	Cellulose synthase	437	813	453	805	364	708	722	414.71	8.9e-124	4.5e-128	47,65
			uti_cns_0043159.1	QPEU01165811.1.1	Cellulose_synt	PF03552.17	CL0110	Cellulose synthase	171	513	171	509	1	302	722	444.94	6.4e-133	3.2e-137	41,69
					Cellulose_synt	PF03552.17	CL0110	Cellulose synthase	506	877	516	868	364	708	722	332.8	5.3e-99	2.7e-103	47,65
			uti_cns_0021094.1	QPEU01147730.1.1	Cellulose_synt	PF03552.17	CL0110	Cellulose synthase	79	813	79	805	1	708	722	867.61	8.9e-261	4.5e-265	97,92
			uti_cns_0049636.3	QPEU01170983.1.3	Cellulose_synt	PF03552.17	CL0110	Cellulose synthase	132	482	132	453	1	302	722	418.46	6.5e-125	1e-128	41,69
					Cellulose_synt	PF03552.17	CL0110	Cellulose synthase	462	802	486	797	388	689	722	353.1	3.8e-105	5.9e-109	41,69
			uti_cns_0118533.2	QPEU01224224.1.2	Cellulose_synt	PF03552.17	CL0110	Cellulose synthase	160	500	160	493	1	299	722	401.39	9.5e-120	4.8e-124	41,27
					Cellulose_synt	PF03552.17	CL0110	Cellulose synthase	492	855	500	849	365	708	722	309.16	7.5e-92	3.8e-96	47,51
			uti_cns_0253271.1	QPEU01319392.1.1	Cellulose_synt	PF03552.17	CL0110	Cellulose synthase	59	398	59	389	1	295	722	410.01	2.3e-122	2.4e-126	40,72
					Cellulose_synt	PF03552.17	CL0110	Cellulose synthase	396	769	403	761	364	711	722	312.62	6.8e-93	6.9e-97	48,06
			uti_cns_0238199.1	QPEU01309079.1.1	Cellulose_synt	PF03552.17	CL0110	Cellulose synthase	79	813	79	805	1	708	722	871.4	6.3e-262	3.2e-266	97,92
			uti_cns_0021775.3	QPEU01148278.1.3	Cellulose_synt	PF03552.17	CL0110	Cellulose synthase	47	383	47	376	1	297	722	433.35	2e-129	1e-133	41,00
					Cellulose_synt	PF03552.17	CL0110	Cellulose synthase	376	745	385	736	363	709	722	313.3	4.2e-93	2.1e-97	47,92
			uti_cns_0311795.1	QPEU01398093.1.1	Cellulose_synt	PF03552.17	CL0110	Cellulose synthase	4	279	9	268	72	295	722	289.73	5.7e-86	2.9e-90	30,89
					Cellulose_synt	PF03552.17	CL0110	Cellulose synthase	272	648	282	640	364	711	722	314.5	1.8e-93	9.3e-98	48,06
			uti_cns_0029668.1	QPEU01154798.1.1	Cellulose_synt	PF03552.17	CL0110	Cellulose synthase	171	513	171	509	1	302	722	449.64	2.4e-134	1.2e-138	41,69
					Cellulose_synt	PF03552.17	CL0110	Cellulose synthase	506	862	516	854	364	694	722	321.76	1.2e-95	5.9e-100	45,71
			uti_cns_0033513.1	QPEU01157940.1.1	Cellulose_synt	PF03552.17	CL0110	Cellulose synthase	81	422	81	404	1	304	722	425.08	6.5e-127	6.6e-131	41,97
					Cellulose_synt	PF03552.17	CL0110	Cellulose synthase	412	782	450	760	385	687	722	353.38	3.2e-105	3.2e-109	41,83
			uti_cns_0052414.2	QPEU01173213.1.2	Cellulose_synt	PF03552.17	CL0110	Cellulose synthase	160	501	160	493	1	299	722	400.86	1.4e-119	7e-124	41,27
					Cellulose_synt	PF03552.17	CL0110	Cellulose synthase	492	855	500	849	365	708	722	310.19	3.7e-92	1.9e-96	47,51
			uti_cns_0135402.1	QPEU01236656.1.1	Cellulose_synt	PF03552.17	CL0110	Cellulose synthase	163	497	163	490	1	299	722	420.89	1.2e-125	6.1e-130	41,27
					Cellulose_synt	PF03552.17	CL0110	Cellulose synthase	488	851	497	846	365	708	722	324.14	2.2e-96	1.1e-100	47,51
			uti_cns_0071047.1	QPEU01187821.1.1	Cellulose_synt	PF03552.17	CL0110	Cellulose synthase	156	489	156	482	1	298	722	417.07	1.7e-124	8.7e-129	41,14
					Cellulose_synt	PF03552.17	CL0110	Cellulose synthase	484	844	490	839	365	708	722	323.4	3.7e-96	1.9e-100	47,51
			uti_cns_0027996.1	QPEU01153423.1.1	Cellulose_synt	PF03552.17	CL0110	Cellulose synthase	171	514	171	509	1	302	722	449.58	2.5e-134	1.3e-138	41,69
					Cellulose_synt	PF03552.17	CL0110	Cellulose synthase	507	877	516	868	364	708	722	324.07	2.3e-96	1.2e-100	47,65
			uti_cns_0038060.2	QPEU01161625.1.2	Cellulose_synt	PF03552.17	CL0110	Cellulose synthase	171	515	171	508	1	301	722	446.55	2.1e-133	1.1e-137	41,55
					Cellulose_synt	PF03552.17	CL0110	Cellulose synthase	504	877	516	868	363	708	722	324.71	1.5e-96	7.6e-101	47,78
			uti_cns_0032682.1	QPEU01157263.1.1	Cellulose_synt	PF03552.17	CL0110	Cellulose synthase	159	499	159	492	1	299	722	407.45	1.4e-121	7.1e-126	41,27
					Cellulose_synt	PF03552.17	CL0110	Cellulose synthase	493	854	499	848	365	708	722	307.42	2.5e-91	1.3e-95	47,51
			uti_cns_0031886.7	QPEU01156574.1.7	Cellulose_synt	PF03552.17	CL0110	Cellulose synthase	182	535	182	524	1	302	722	414.76	8.6e-124	4.4e-128	41,69
					Cellulose_synt	PF03552.17	CL0110	Cellulose synthase	524	895	536	890	366	709	722	315.08	1.2e-93	6.2e-98	47,51
			uti_cns_0301522.1	QPEU01351100.1.1	Cellulose_synt	PF03552.17	CL0110	Cellulose synthase	183	917	183	909	1	708	722	869.5	2.4e-261	1.2e-265	97,92
			uti_cns_0229803.1	QPEU01304086.1.1	Cellulose_synt	PF03552.17	CL0110	Cellulose synthase	160	500	160	493	1	299	722	401.39	9.5e-120	4.8e-124	41,27
					Cellulose_synt	PF03552.17	CL0110	Cellulose synthase	492	855	500	849	365	708	722	309.16	7.5e-92	3.8e-96	47,51
			uti_cns_0107479.2	QPEU01215977.1.2	Cellulose_synt	PF03552.17	CL0110	Cellulose synthase	163	497	163	490	1	299	722	421.1	1e-125	5.3e-130	41,27
					Cellulose_synt	PF03552.17	CL0110	Cellulose synthase	488	776	497	771	365	637	722	286.98	3.9e-85	2e-89	37,67
			uti_cns_0029668.2	QPEU01154798.1.2	Cellulose_synt	PF03552.17	CL0110	Cellulose synthase	159	499	159	492	1	299	722	410.7	1.4e-122	7.4e-127	41,27
					Cellulose_synt	PF03552.17	CL0110	Cellulose synthase	493	854	499	848	365	708	722	310.84	2.3e-92	1.2e-96	47,51
			uti_cns_0029109.2	QPEU01154299.1.2	Cellulose_synt	PF03552.17	CL0110	Cellulose synthase	198	534	198	527	1	297	722	431.02	1e-128	5.3e-133	41,00
					Cellulose_synt	PF03552.17	CL0110	Cellulose synthase	527	896	536	887	363	709	722	312.71	6.4e-93	3.2e-97	47,92
			uti_cns_0202199.4	QPEU01284380.1.4	Cellulose_synt	PF03552.17	CL0110	Cellulose synthase	99	439	99	430	1	295	722	409.87	2.6e-122	1.3e-126	40,72
					Cellulose_synt	PF03552.17	CL0110	Cellulose synthase	436	810	444	802	364	711	722	323.22	4.2e-96	2.1e-100	48,06
			uti_cns_0034438.2	QPEU01158710.1.2	Cellulose_synt	PF03552.17	CL0110	Cellulose synthase	383	1152	383	1147	1	714	722	1249.76	0	0	98,75
					zf-RING_4	PF14570.9	CL0229	RING/Ubox like zinc-binding domain	134	183	134	183	1	48	48	56.31	2.1e-15	2.1e-19	97,92
			uti_cns_0174830.1	QPEU01265567.1.1	Cellulose_synt	PF03552.17	CL0110	Cellulose synthase	120	189	120	188	1	69	722	88.27	5e-25	2.5e-29	9,42
					Cellulose_synt	PF03552.17	CL0110	Cellulose synthase	188	422	189	414	104	295	722	260.46	4.1e-77	2.1e-81	26,45
					Cellulose_synt	PF03552.17	CL0110	Cellulose synthase	418	794	428	786	364	711	722	312.39	7.9e-93	4e-97	48,06
			uti_cns_0326274.3	QPEU01367575.1.3	Cellulose_synt	PF03552.17	CL0110	Cellulose synthase	78	797	78	797	1	672	722	1193.99	0	0	92,94
			uti_cns_0014320.4	QPEU01142070.1.4	zf-RING_4	PF14570.9	CL0229	RING/Ubox like zinc-binding domain	134	183	134	183	1	48	48	58.11	5.8e-16	5.9e-20	97,92
					Cellulose_synt	PF03552.17	CL0110	Cellulose synthase	383	418	383	418	1	36	722	50.26	1.6e-13	1.6e-17	4,85
			uti_cns_0214023.1	QPEU01292635.1.1	Cellulose_synt	PF03552.17	CL0110	Cellulose synthase	202	538	202	531	1	297	722	432.89	2.8e-129	1.4e-133	41,00
					Cellulose_synt	PF03552.17	CL0110	Cellulose synthase	531	900	540	891	363	709	722	312.94	5.4e-93	2.8e-97	47,92
			uti_cns_0233951.1	QPEU01306997.1.1	Cellulose_synt	PF03552.17	CL0110	Cellulose synthase	414	1181	414	1175	1	714	722	1270.97	0	0	98,75
					zf-RING_4	PF14570.9	CL0229	RING/Ubox like zinc-binding domain	153	202	153	202	1	48	48	58.06	6e-16	9.1e-20	97,92
			uti_cns_0153891.1	QPEU01250170.1.1	Cellulose_synt	PF03552.17	CL0110	Cellulose synthase	59	381	59	373	1	295	722	418.25	7.5e-125	1.1e-128	40,72
					Cellulose_synt	PF03552.17	CL0110	Cellulose synthase	374	662	381	658	388	654	722	329.01	7.5e-98	1.1e-101	36,84
			uti_cns_0121516.1	QPEU01226322.1.1	Cellulose_synt	PF03552.17	CL0110	Cellulose synthase	159	500	159	492	1	299	722	407.65	1.2e-121	6.2e-126	41,27
					Cellulose_synt	PF03552.17	CL0110	Cellulose synthase	493	830	499	829	365	689	722	303.2	4.8e-90	2.4e-94	44,88
			uti_cns_0020077.1	QPEU01146888.1.1	Cellulose_synt	PF03552.17	CL0110	Cellulose synthase	163	497	163	490	1	299	722	415.18	6.4e-124	3.3e-128	41,27
					Cellulose_synt	PF03552.17	CL0110	Cellulose synthase	491	850	497	846	365	708	722	319.93	4.2e-95	2.1e-99	47,51
			uti_cns_0025050.3	QPEU01151007.1.3	Cellulose_synt	PF03552.17	CL0110	Cellulose synthase	79	428	79	410	1	297	722	463.65	1.4e-138	7.1e-143	41,00
					Cellulose_synt	PF03552.17	CL0110	Cellulose synthase	437	813	453	805	364	708	722	413.15	2.6e-123	1.3e-127	47,65
			uti_cns_0106550.2	QPEU01215259.1.2	Cellulose_synt	PF03552.17	CL0110	Cellulose synthase	383	933	383	924	1	492	722	828.69	5.3e-249	5.4e-253	68,01
					zf-RING_4	PF14570.9	CL0229	RING/Ubox like zinc-binding domain	134	183	134	183	1	48	48	56.67	1.6e-15	1.7e-19	97,92
			uti_cns_0025137.1	QPEU01151087.1.1	Cellulose_synt	PF03552.17	CL0110	Cellulose synthase	159	499	159	492	1	299	722	414.2	1.3e-123	6.5e-128	41,27
					Cellulose_synt	PF03552.17	CL0110	Cellulose synthase	493	854	499	848	365	708	722	310.84	2.3e-92	1.2e-96	47,51
			uti_cns_0266853.1	QPEU01328064.1.1	Cellulose_synt	PF03552.17	CL0110	Cellulose synthase	79	813	79	805	1	708	722	871.44	6.2e-262	3.1e-266	97,92
			uti_cns_0039824.1	QPEU01163030.1.1	Cellulose_synt	PF03552.17	CL0110	Cellulose synthase	171	513	171	509	1	302	722	449.52	2.6e-134	1.3e-138	41,69
					Cellulose_synt	PF03552.17	CL0110	Cellulose synthase	506	877	516	868	364	708	722	329.69	4.6e-98	2.4e-102	47,65
			uti_cns_0038113.1	QPEU01161673.1.1	Cellulose_synt	PF03552.17	CL0110	Cellulose synthase	81	428	81	402	1	302	722	417.79	1e-124	1.6e-128	41,69
					Cellulose_synt	PF03552.17	CL0110	Cellulose synthase	413	764	435	761	388	704	722	350	3.3e-104	5.1e-108	43,77
			uti_cns_0163968.4	QPEU01257656.1.4	Cellulose_synt	PF03552.17	CL0110	Cellulose synthase	49	297	53	271	94	301	722	273.86	3.6e-81	5.5e-85	28,67
					Cellulose_synt	PF03552.17	CL0110	Cellulose synthase	281	635	305	634	388	707	722	351.94	8.6e-105	1.3e-108	44,18
			uti_cns_0226541.1	QPEU01301357.1.1	Cellulose_synt	PF03552.17	CL0110	Cellulose synthase	182	535	182	524	1	302	722	415.15	6.5e-124	3.3e-128	41,69
					Cellulose_synt	PF03552.17	CL0110	Cellulose synthase	528	895	536	890	366	709	722	314.95	1.3e-93	6.8e-98	47,51
			uti_cns_0029724.1	QPEU01154845.1.1	Cellulose_synt	PF03552.17	CL0110	Cellulose synthase	47	384	47	376	1	297	722	430.62	1.4e-128	6.9e-133	41,00
					Cellulose_synt	PF03552.17	CL0110	Cellulose synthase	375	745	385	736	363	709	722	310.33	3.3e-92	1.7e-96	47,92
			uti_cns_0038389.2	QPEU01161927.1.2	Cellulose_synt	PF03552.17	CL0110	Cellulose synthase	1	360	1	330	1	302	722	417.52	1.3e-124	1.9e-128	41,69
					Cellulose_synt	PF03552.17	CL0110	Cellulose synthase	342	692	363	670	388	687	722	354.85	1.1e-105	1.7e-109	41,41
			uti_cns_0118533.4	QPEU01224224.1.4	Cellulose_synt	PF03552.17	CL0110	Cellulose synthase	207	543	207	536	1	297	722	435.6	4.3e-130	2.2e-134	41,00
					Cellulose_synt	PF03552.17	CL0110	Cellulose synthase	536	905	545	896	363	709	722	317.71	2e-94	1e-98	47,92
			uti_cns_0089844.1	QPEU01202490.1.1	Cellulose_synt	PF03552.17	CL0110	Cellulose synthase	163	497	163	490	1	299	722	420.9	1.2e-125	6.1e-130	41,27
					Cellulose_synt	PF03552.17	CL0110	Cellulose synthase	488	851	497	846	365	708	722	320.66	2.5e-95	1.3e-99	47,51
			uti_cns_0029724.4	QPEU01154845.1.4	Cellulose_synt	PF03552.17	CL0110	Cellulose synthase	171	514	171	509	1	302	722	449.58	2.5e-134	1.3e-138	41,69
					Cellulose_synt	PF03552.17	CL0110	Cellulose synthase	507	877	516	868	364	708	722	328.5	1.1e-97	5.4e-102	47,65
			uti_cns_0121516.2	QPEU01226322.1.2	Cellulose_synt	PF03552.17	CL0110	Cellulose synthase	163	497	163	490	1	299	722	417.64	1.2e-124	5.9e-129	41,27
					Cellulose_synt	PF03552.17	CL0110	Cellulose synthase	491	850	497	846	365	708	722	319.94	4.1e-95	2.1e-99	47,51
			uti_cns_0006534.6	QPEU01135486.1.6	Cellulose_synt	PF03552.17	CL0110	Cellulose synthase	383	1152	383	1147	1	714	722	1252.32	0	0	98,75
					zf-RING_4	PF14570.9	CL0229	RING/Ubox like zinc-binding domain	134	183	134	183	1	48	48	56.31	2.1e-15	2.1e-19	97,92
			uti_cns_0107479.4	QPEU01215977.1.4	Cellulose_synt	PF03552.17	CL0110	Cellulose synthase	49	389	49	382	1	299	722	411.61	7.7e-123	3.9e-127	41,27
					Cellulose_synt	PF03552.17	CL0110	Cellulose synthase	383	747	389	740	365	710	722	308.83	9.5e-92	4.8e-96	47,78
			uti_cns_0195095.1	QPEU01279894.1.1	Cellulose_synt	PF03552.17	CL0110	Cellulose synthase	55	399	55	390	1	301	722	414.16	1.3e-123	6.6e-128	41,55
					Cellulose_synt	PF03552.17	CL0110	Cellulose synthase	390	760	399	756	365	712	722	327.44	2.2e-97	1.1e-101	48,06
			uti_cns_0053397.5	QPEU01174039.1.5	Cellulose_synt	PF03552.17	CL0110	Cellulose synthase	415	1182	415	1176	1	714	722	1269.81	0	0	98,75
					zf-RING_4	PF14570.9	CL0229	RING/Ubox like zinc-binding domain	154	203	154	203	1	48	48	58.06	6e-16	9.1e-20	97,92
			uti_cns_0241279.1	QPEU01311703.1.1	Cellulose_synt	PF03552.17	CL0110	Cellulose synthase	415	1182	415	1176	1	714	722	1269.25	0	0	98,75
					zf-RING_4	PF14570.9	CL0229	RING/Ubox like zinc-binding domain	154	203	154	203	1	48	48	58.06	6e-16	9.1e-20	97,92
			uti_cns_0025137.2	QPEU01151087.1.2	Cellulose_synt	PF03552.17	CL0110	Cellulose synthase	163	497	163	490	1	299	722	420.9	1.2e-125	6.1e-130	41,27
					Cellulose_synt	PF03552.17	CL0110	Cellulose synthase	488	851	497	846	365	708	722	320.22	3.4e-95	1.7e-99	47,51
			uti_cns_0241016.2	QPEU01311496.1.2	Cellulose_synt	PF03552.17	CL0110	Cellulose synthase	195	559	195	526	1	297	722	463.53	1.5e-138	7.7e-143	41,00
					Cellulose_synt	PF03552.17	CL0110	Cellulose synthase	553	929	569	921	364	708	722	414.29	1.2e-123	6.1e-128	47,65
			uti_cns_0307720.1	QPEU01355959.1.1	Cellulose_synt	PF03552.17	CL0110	Cellulose synthase	162	501	162	492	1	295	722	413.26	2.4e-123	1.2e-127	40,72
					Cellulose_synt	PF03552.17	CL0110	Cellulose synthase	499	872	506	864	364	711	722	313.25	4.4e-93	2.2e-97	48,06
			uti_cns_0031436.1	QPEU01156255.1.1	Cellulose_synt	PF03552.17	CL0110	Cellulose synthase	17	277	29	267	94	297	722	280.4	3.8e-83	1.9e-87	28,12
					Cellulose_synt	PF03552.17	CL0110	Cellulose synthase	272	645	279	638	364	712	722	318.36	1.2e-94	6.3e-99	48,20
			uti_cns_0123013.1	QPEU01227295.1.1	Cellulose_synt	PF03552.17	CL0110	Cellulose synthase	54	390	54	383	1	297	722	436.17	2.9e-130	1.5e-134	41,00
					Cellulose_synt	PF03552.17	CL0110	Cellulose synthase	383	752	392	743	363	709	722	318.31	1.3e-94	6.6e-99	47,92
			unitig_35198.1	QPEU01005330.1.1	Cellulose_synt	PF03552.17	CL0110	Cellulose synthase	163	497	163	490	1	299	722	416.14	3.3e-124	1.7e-128	41,27
					Cellulose_synt	PF03552.17	CL0110	Cellulose synthase	491	850	497	846	365	708	722	319.93	4.2e-95	2.1e-99	47,51
			uti_cns_0188259.1	QPEU01274928.1.1	Cellulose_synt	PF03552.17	CL0110	Cellulose synthase	171	513	171	509	1	302	722	449.82	2.1e-134	1.1e-138	41,69
					Cellulose_synt	PF03552.17	CL0110	Cellulose synthase	506	873	516	867	364	707	722	321.94	1e-95	5.2e-100	47,51
			uti_cns_0038264.1	QPEU01161812.1.1	Cellulose_synt	PF03552.17	CL0110	Cellulose synthase	47	383	47	376	1	297	722	433.91	1.4e-129	7e-134	41,00
					Cellulose_synt	PF03552.17	CL0110	Cellulose synthase	376	745	385	736	363	709	722	313.3	4.2e-93	2.2e-97	47,92
			uti_cns_0202085.1	QPEU01284281.1.1	Cellulose_synt	PF03552.17	CL0110	Cellulose synthase	182	535	182	524	1	302	722	414.84	8.1e-124	4.1e-128	41,69
					Cellulose_synt	PF03552.17	CL0110	Cellulose synthase	528	895	536	890	366	709	722	314.95	1.3e-93	6.8e-98	47,51
			uti_cns_0039824.4	QPEU01163030.1.4	Cellulose_synt	PF03552.17	CL0110	Cellulose synthase	54	390	54	383	1	297	722	436.17	2.9e-130	1.5e-134	41,00
					Cellulose_synt	PF03552.17	CL0110	Cellulose synthase	383	752	392	743	363	709	722	317.76	1.9e-94	9.6e-99	47,92
			uti_cns_0164946.2	QPEU01258478.1.2	Cellulose_synt	PF03552.17	CL0110	Cellulose synthase	1	567	2	559	149	708	722	652.14	1.3e-195	6.8e-200	77,42
			uti_cns_0020077.3	QPEU01146888.1.3	Cellulose_synt	PF03552.17	CL0110	Cellulose synthase	171	514	171	509	1	302	722	449.58	2.5e-134	1.3e-138	41,69
					Cellulose_synt	PF03552.17	CL0110	Cellulose synthase	507	877	516	868	364	708	722	328.5	1.1e-97	5.4e-102	47,65
			uti_cns_0021050.2	QPEU01147695.1.2	Cellulose_synt	PF03552.17	CL0110	Cellulose synthase	379	1148	379	1143	1	714	722	1242.49	0	0	98,75
					zf-RING_4	PF14570.9	CL0229	RING/Ubox like zinc-binding domain	130	179	130	179	1	48	48	56.32	2.1e-15	2.1e-19	97,92
			unitig_409494.1	QPEU01114875.1.1	Cellulose_synt	PF03552.17	CL0110	Cellulose synthase	189	553	189	520	1	297	722	460.64	1.1e-137	5.8e-142	41,00
					Cellulose_synt	PF03552.17	CL0110	Cellulose synthase	547	923	563	915	364	708	722	414.31	1.2e-123	6e-128	47,65
			uti_cns_0052414.1	QPEU01173213.1.1	Cellulose_synt		CL0110	Cellulose synthase	49	383	49	376	1	299	722	421.36	8.7e-126	4.4e-130	41,27
					Cellulose_synt	PF03552.17	CL0110	Cellulose synthase	374	737	383	732	365	708	722	324.62	1.6e-96	8.1e-101	47,51
			uti_cns_0021775.5	QPEU01148278.1.5	Cellulose_synt	PF03552.17	CL0110	Cellulose synthase	171	514	171	509	1	302	722	449.58	2.5e-134	1.3e-138	41,69
					Cellulose_synt	PF03552.17	CL0110	Cellulose synthase	507	877	516	868	364	708	722	324.07	2.3e-96	1.2e-100	47,65
			uti_cns_0194014.2	QPEU01279000.1.2	Cellulose_synt	PF03552.17	CL0110	Cellulose synthase	1	198	1	189	130	295	722	248.74	1.4e-73	7.3e-78	22,85
					Cellulose_synt	PF03552.17	CL0110	Cellulose synthase	194	569	203	561	364	711	722	314.98	1.3e-93	6.7e-98	48,06
			uti_cns_0105968.1	QPEU01214778.1.1	Cellulose_synt	PF03552.17	CL0110	Cellulose synthase	59	380	59	373	1	295	722	417.98	9.1e-125	1.4e-128	40,72
					Cellulose_synt	PF03552.17	CL0110	Cellulose synthase	375	706	381	692	388	689	722	353.67	2.6e-105	4e-109	41,69
			unitig_327990.1	QPEU01085183.1.1	Cellulose_synt	PF03552.17	CL0110	Cellulose synthase	1	200	1	191	130	297	722	250.69	3.7e-74	1.9e-78	23,13
					Cellulose_synt	PF03552.17	CL0110	Cellulose synthase	191	560	200	551	363	709	722	314.56	1.8e-93	8.9e-98	47,92
			uti_cns_0250505.1	QPEU01317590.1.1	Cellulose_synt	PF03552.17	CL0110	Cellulose synthase	81	422	81	404	1	304	722	422.65	3.5e-126	3.6e-130	41,97
					Cellulose_synt	PF03552.17	CL0110	Cellulose synthase	414	769	450	764	385	689	722	351.7	1e-104	1e-108	42,11
			uti_cns_0230143.1	QPEU01304351.1.1	Cellulose_synt	PF03552.17	CL0110	Cellulose synthase	170	511	170	505	1	302	722	432.35	4.1e-129	2.1e-133	41,69
					Cellulose_synt	PF03552.17	CL0110	Cellulose synthase	500	727	512	726	364	573	722	222.72	1.1e-65	5.4e-70	28,95
					Cellulose_synt	PF03552.17	CL0110	Cellulose synthase	725	848	728	838	601	708	722	60.56	1.2e-16	6.1e-21	14,82
		37SJH	uti_cns_0305568.1	QPEU01354342.1.1	Cellulose_synt	PF03552.17	CL0110	Cellulose synthase	101	375	101	366	1	270	722	250.42	4.4e-74	2.3e-78	37,26
					Cellulose_synt	PF03552.17	CL0110	Cellulose synthase	365	747	382	737	359	696	722	196.58	8.6e-58	4.4e-62	46,68
			uti_cns_0136604.1	QPEU01237320.1.1	Cellulose_synt	PF03552.17	CL0110	Cellulose synthase	101	404	101	396	1	297	722	278.8	1.1e-82	5.8e-87	41,00
					Cellulose_synt	PF03552.17	CL0110	Cellulose synthase	399	767	405	740	360	682	722	201.57	2.6e-59	1.3e-63	44,60
			uti_cns_0086873.2	QPEU01200233.1.2	Cellulose_synt	PF03552.17	CL0110	Cellulose synthase	101	405	101	396	1	297	722	275.87	8.9e-82	4.5e-86	41,00
					Cellulose_synt	PF03552.17	CL0110	Cellulose synthase	397	767	405	757	360	696	722	201.53	2.7e-59	1.4e-63	46,54
			uti_cns_0212745.1	QPEU01291511.1.1	Cellulose_synt	PF03552.17	CL0110	Cellulose synthase	103	409	103	402	1	299	722	275.34	1.3e-81	6.5e-86	41,27
					Cellulose_synt	PF03552.17	CL0110	Cellulose synthase	399	774	410	764	360	696	722	194.18	4.6e-57	2.3e-61	46,54
			uti_cns_0145344.1	QPEU01243906.1.1	Cellulose_synt	PF03552.17	CL0110	Cellulose synthase	101	403	101	394	1	295	722	276.86	4.4e-82	2.3e-86	40,72
					Cellulose_synt	PF03552.17	CL0110	Cellulose synthase	397	767	405	757	360	696	722	200.9	4.2e-59	2.2e-63	46,54
			uti_cns_0011041.3	QPEU01139338.1.3	Cellulose_synt	PF03552.17	CL0110	Cellulose synthase	101	409	101	398	1	297	722	269.77	6.2e-80	3.2e-84	41,00
					Cellulose_synt	PF03552.17	CL0110	Cellulose synthase	403	767	408	756	360	696	722	176.26	1.2e-51	6.1e-56	46,54
			uti_cns_0213622.1	QPEU01292286.1.1	Cellulose_synt	PF03552.17	CL0110	Cellulose synthase	102	411	102	402	1	297	722	268.07	2e-79	1e-83	41,00
					Cellulose_synt	PF03552.17	CL0110	Cellulose synthase	407	771	412	759	360	693	722	188.19	3e-55	1.5e-59	46,12
			uti_cns_0026430.1	QPEU01152128.1.1	Cellulose_synt	PF03552.17	CL0110	Cellulose synthase	89	392	89	386	1	300	722	272.81	7.4e-81	3.8e-85	41,41
					Cellulose_synt	PF03552.17	CL0110	Cellulose synthase	383	764	392	758	360	700	722	180.6	5.8e-53	3e-57	47,09
			uti_cns_0161632.1	QPEU01255609.1.1	Cellulose_synt	PF03552.17	CL0110	Cellulose synthase	28	242	28	235	1	195	722	167.33	6e-49	3.1e-53	26,87
					Cellulose_synt	PF03552.17	CL0110	Cellulose synthase	249	327	254	324	192	262	722	43.35	1.9e-11	9.8e-16	9,70
			uti_cns_0314205.1	QPEU01359575.1.1	Cellulose_synt	PF03552.17	CL0110	Cellulose synthase	2	135	4	118	414	529	722	93.99	9.3e-27	4.7e-31	15,93
					Cellulose_synt	PF03552.17	CL0110	Cellulose synthase	157	292	163	287	581	698	722	45.98	3.1e-12	1.6e-16	16,20
			uti_cns_0284833.2	QPEU01340369.1.2	Cellulose_synt	PF03552.17	CL0110	Cellulose synthase	21	144	24	135	188	299	722	74.53	7.1e-21	3.6e-25	15,37
					Cellulose_synt	PF03552.17	CL0110	Cellulose synthase	137	507	143	497	360	696	722	194.65	3.3e-57	1.7e-61	46,54
			unitig_405823.2	QPEU01113464.1.2	Cellulose_synt	PF03552.17	CL0110	Cellulose synthase	1	302	1	296	3	300	722	268.6	1.4e-79	7.1e-84	41,14
					Cellulose_synt	PF03552.17	CL0110	Cellulose synthase	296	674	303	668	361	700	722	180.86	4.9e-53	2.5e-57	46,95
			uti_cns_0229020.1	QPEU01303451.1.1	Cellulose_synt	PF03552.17	CL0110	Cellulose synthase	15	729	19	719	9	696	722	450.62	1.2e-134	6.2e-139	95,15
			uti_cns_0216098.1	QPEU01294443.1.1	Cellulose_synt	PF03552.17	CL0110	Cellulose synthase	1	307	1	298	3	299	722	271.33	2.1e-80	1.1e-84	41,00
					Cellulose_synt	PF03552.17	CL0110	Cellulose synthase	296	670	306	660	360	696	722	197.29	5.2e-58	2.7e-62	46,54
			uti_cns_0271609.1	QPEU01332092.1.1	Cellulose_synt	PF03552.17	CL0110	Cellulose synthase	101	369	101	361	1	264	722	247.13	4.4e-73	2.2e-77	36,43
					Cellulose_synt	PF03552.17	CL0110	Cellulose synthase	369	747	382	737	359	696	722	197.24	5.4e-58	2.8e-62	46,68
			uti_cns_0280798.1	QPEU01337675.1.1	Cellulose_synt	PF03552.17	CL0110	Cellulose synthase	101	404	101	396	1	297	722	278.8	1.1e-82	5.8e-87	41,00
					Cellulose_synt	PF03552.17	CL0110	Cellulose synthase	399	767	405	740	360	682	722	201.57	2.6e-59	1.3e-63	44,60
			uti_cns_0026430.6	QPEU01152128.1.6	Cellulose_synt	PF03552.17	CL0110	Cellulose synthase	1	88	1	80	3	82	722	109.34	2.1e-31	2.1e-35	10,94
					Cellulose_synt	PF03552.17	CL0110	Cellulose synthase	81	240	104	229	148	270	722	98.9	3e-28	3.1e-32	16,90
					Cellulose_synt	PF03552.17	CL0110	Cellulose synthase	232	613	243	606	357	700	722	186.37	1e-54	1.1e-58	47,51
			uti_cns_0132775.1	QPEU01234916.1.1	Cellulose_synt	PF03552.17	CL0110	Cellulose synthase	101	408	101	399	1	296	722	270.37	4.1e-80	2.1e-84	40,86
					Cellulose_synt	PF03552.17	CL0110	Cellulose synthase	404	773	410	747	360	682	722	182.48	1.6e-53	8e-58	44,60
			uti_cns_0124010.3	QPEU01228195.1.3	Cellulose_synt	PF03552.17	CL0110	Cellulose synthase	103	376	103	372	1	270	722	242.84	8.7e-72	4.4e-76	37,26
					Cellulose_synt	PF03552.17	CL0110	Cellulose synthase	376	753	388	743	359	696	722	194.8	3e-57	1.5e-61	46,68
			uti_cns_0037697.2	QPEU01161290.1.2	Cellulose_synt	PF03552.17	CL0110	Cellulose synthase	6	391	18	383	359	698	722	185.13	2.5e-54	1.3e-58	46,95
1,4-beta-D-xylan synthase Complex (XSC)	2.4.2.24	37NKP	uti_cns_0082096.1	QPEU01196546.1.1	Glyco_transf_43	PF03360.19	CL0110	Glycosyltransferase family 43	154	374	155	373	2	213	214	199.01	8.3e-59	4.2e-63	98,60
			unitig_94895.1	QPEU01017369.1.1	Glyco_transf_43	PF03360.19	CL0110	Glycosyltransferase family 43	152	335	153	330	2	167	214	166.43	7.8e-49	4e-53	77,10
			uti_cns_0245234.4	QPEU01314746.1.4	Glyco_transf_43	PF03360.19	CL0110	Glycosyltransferase family 43	1	178	8	177	57	213	214	148.78	2e-43	9.9e-48	72,90
			uti_cns_0284016.1	QPEU01339684.1.1	Glyco_transf_43	PF03360.19	CL0110	Glycosyltransferase family 43	156	341	157	336	2	167	214	162.69	1.1e-47	5.5e-52	77,10
			uti_cns_0093757.7	QPEU01205365.1.7	Glyco_transf_43	PF03360.19	CL0110	Glycosyltransferase family 43	153	372	154	371	2	213	214	199.05	8.1e-59	4.1e-63	98,60
		37J6X	uti_cns_0270773.2	QPEU01331417.1.2	Glyco_transf_43	PF03360.19	CL0110	Glycosyltransferase family 43	216	428	216	427	1	213	214	208.63	9.5e-62	4.8e-66	99,07
			uti_cns_0345252.1	QPEU01378620.1.1	Glyco_transf_43	PF03360.19	CL0110	Glycosyltransferase family 43	176	385	176	384	1	213	214	223.7	2.3e-66	1.2e-70	99,07
			unitig_331091.2	QPEU01086481.1.2	Glyco_transf_43	PF03360.19	CL0110	Glycosyltransferase family 43	216	428	216	427	1	213	214	209.28	6e-62	3.1e-66	99,07
			uti_cns_0179113.3	QPEU01397542.1.3	Glyco_transf_43	PF03360.19	CL0110	Glycosyltransferase family 43	216	425	216	424	1	213	214	223.37	2.9e-66	1.5e-70	99,07
			uti_cns_0206625.2	QPEU01288054.1.2	Glyco_transf_43	PF03360.19	CL0110	Glycosyltransferase family 43	216	428	216	427	1	213	214	212.24	7.5e-63	3.8e-67	99,07
			uti_cns_0181322.1	QPEU01269734.1.1	Glyco_transf_43	PF03360.19	CL0110	Glycosyltransferase family 43	216	425	216	424	1	213	214	223.37	2.9e-66	1.5e-70	99,07
			unitig_353199.1	QPEU01094953.1.1	Glyco_transf_43	PF03360.19	CL0110	Glycosyltransferase family 43	216	428	216	427	1	213	214	206.72	3.7e-61	1.9e-65	99,07
			uti_cns_0087895.2	QPEU01200836.1.2	Glyco_transf_43	PF03360.19	CL0110	Glycosyltransferase family 43	216	428	216	427	1	213	214	212.24	7.5e-63	3.8e-67	99,07
			uti_cns_0072666.2	QPEU01189247.1.2	Glyco_transf_43	PF03360.19	CL0110	Glycosyltransferase family 43	216	428	216	427	1	213	214	211.78	1e-62	5.2e-67	99,07
			uti_cns_0313663.1	QPEU01359334.1.1	Glyco_transf_43	PF03360.19	CL0110	Glycosyltransferase family 43	216	428	216	427	1	213	214	208.34	1.2e-61	5.9e-66	99,07
			uti_cns_0150471.2	QPEU01247799.1.2	Glyco_transf_43	PF03360.19	CL0110	Glycosyltransferase family 43	216	428	216	427	1	213	214	212.24	7.5e-63	3.8e-67	99,07
			uti_cns_0123289.3	QPEU01227542.1.3	Glyco_transf_43	PF03360.19	CL0110	Glycosyltransferase family 43	1	178	20	176	59	211	214	179.49	7.8e-53	4e-57	71,03
			uti_cns_0308868.1	QPEU01356754.1.1	Glyco_transf_43	PF03360.19	CL0110	Glycosyltransferase family 43	216	425	216	424	1	213	214	222.47	5.5e-66	2.8e-70	99,07
		37HM2	uti_cns_0271719.1	QPEU01332176.1.1	Glyco_transf_43	PF03360.19	CL0110	Glycosyltransferase family 43	91	301	91	300	1	213	214	173.45	5.5e-51	2.8e-55	99,07
			uti_cns_0403097.1	QPEU01390124.1.1	Glyco_transf_43	PF03360.19	CL0110	Glycosyltransferase family 43	33	243	33	242	1	213	214	174.45	2.7e-51	1.4e-55	99,07
		37JEW	uti_cns_0179482.1	QPEU01268325.1.1	Exostosin	PF03016.18	n/a	Exostosin family	49	346	51	346	4	300	300	236.39	4.4e-70	2.3e-74	98,67
			uti_cns_0243437.1	QPEU01313443.1.1	Exostosin	PF03016.18	n/a	Exostosin family	63	360	65	360	4	300	300	245.41	8e-73	4.1e-77	98,67
			uti_cns_0032291.1	QPEU01156901.1.1	Exostosin	PF03016.18	n/a	Exostosin family	1	280	9	280	29	300	300	212.36	9.3e-63	4.7e-67	90,33
			uti_cns_0016805.8	QPEU01144147.1.8	Exostosin	PF03016.18	n/a	Exostosin family	47	344	49	344	4	300	300	236.86	3.2e-70	1.6e-74	98,67
			uti_cns_0055256.2	QPEU01175463.1.2	Exostosin	PF03016.18	n/a	Exostosin family	46	344	49	344	4	300	300	241.01	1.7e-71	8.9e-76	98,67
			uti_cns_0036295.1	QPEU01160240.1.1	Exostosin	PF03016.18	n/a	Exostosin family	47	345	50	345	4	300	300	237.26	2.4e-70	1.2e-74	98,67
			uti_cns_0044316.3	QPEU01166666.1.3	Exostosin	PF03016.18	n/a	Exostosin family	45	343	48	343	4	300	300	248.39	9.9e-74	5e-78	98,67
			uti_cns_0096364.2	QPEU01207544.1.2	Exostosin	PF03016.18	n/a	Exostosin family	49	347	52	347	4	300	300	248.5	9.1e-74	4.7e-78	98,67
			uti_cns_0104157.2	QPEU01213151.1.2	Exostosin	PF03016.18	n/a	Exostosin family	47	344	49	344	4	300	300	236.86	3.2e-70	1.6e-74	98,67
			uti_cns_0241243.1	QPEU01311673.1.1	Exostosin	PF03016.18	n/a	Exostosin family	45	343	48	343	4	300	300	248.49	9.2e-74	4.7e-78	98,67
			uti_cns_0003170.17	QPEU01132632.1.17	Exostosin	PF03016.18	n/a	Exostosin family	46	344	49	344	4	300	300	241.01	1.7e-71	8.9e-76	98,67
			unitig_107484.1	QPEU01020188.1.1	Exostosin	PF03016.18	n/a	Exostosin family	45	343	48	343	4	300	300	248.42	9.7e-74	4.9e-78	98,67
			uti_cns_0207956.2	QPEU01289005.1.2	Exostosin	PF03016.18	n/a	Exostosin family	49	347	52	347	4	300	300	242.68	5.4e-72	2.8e-76	98,67
			uti_cns_0145190.6	QPEU01243769.1.6	Exostosin	PF03016.18	n/a	Exostosin family	45	343	48	343	4	300	300	248.42	9.7e-74	4.9e-78	98,67
			uti_cns_0025325.5	QPEU01151256.1.5	Exostosin	PF03016.18	n/a	Exostosin family	49	347	52	347	4	300	300	242.43	6.4e-72	3.3e-76	98,67
			uti_cns_0055256.1	QPEU01175463.1.1	Exostosin	PF03016.18	n/a	Exostosin family	45	343	48	343	4	300	300	245.76	6.2e-73	3.2e-77	98,67
			uti_cns_0059573.3	QPEU01178912.1.3	Exostosin	PF03016.18	n/a	Exostosin family	47	344	49	344	4	300	300	236.86	3.2e-70	1.6e-74	98,67
			unitig_421411.1	QPEU01119474.1.1	Exostosin	PF03016.18	n/a	Exostosin family	1	216	3	216	41	254	300	140.12	9.3e-41	4.7e-45	71,00
			uti_cns_0219848.1	QPEU01297317.1.1	Exostosin	PF03016.18	n/a	Exostosin family	49	347	52	347	4	300	300	242.85	4.8e-72	2.5e-76	98,67
			uti_cns_0097284.4	QPEU01208163.1.4	Exostosin	PF03016.18	n/a	Exostosin family	65	363	68	362	4	299	300	251.06	1.5e-74	7.7e-79	98,33
			unitig_159166.1	QPEU01032997.1.1	Exostosin	PF03016.18	n/a	Exostosin family	48	281	51	281	4	235	300	139.46	1.5e-40	7.5e-45	77,00
			uti_cns_0018869.4	QPEU01145905.1.4	Exostosin	PF03016.18	n/a	Exostosin family	47	344	49	344	4	300	300	233.93	2.5e-69	1.3e-73	98,67
			uti_cns_0109088.2	QPEU01216940.1.2	Exostosin	PF03016.18	n/a	Exostosin family	49	346	51	346	4	300	300	236.39	4.4e-70	2.3e-74	98,67
			uti_cns_0003170.18	QPEU01132632.1.18	Exostosin	PF03016.18	n/a	Exostosin family	45	343	48	343	4	300	300	245.76	6.2e-73	3.2e-77	98,67
			uti_cns_0104836.1	QPEU01213766.1.1	Exostosin	PF03016.18	n/a	Exostosin family	47	344	49	344	4	300	300	233.73	2.9e-69	1.5e-73	98,67
			uti_cns_0044316.2	QPEU01166666.1.2	Exostosin	PF03016.18	n/a	Exostosin family	46	344	49	344	4	300	300	241.01	1.7e-71	8.9e-76	98,67
			uti_cns_0207956.1	QPEU01289005.1.1	Exostosin	PF03016.18	n/a	Exostosin family	49	347	52	347	4	300	300	247.01	2.6e-73	1.3e-77	98,67
			uti_cns_0051627.3	QPEU01172484.1.3	Exostosin	PF03016.18	n/a	Exostosin family	49	346	51	346	4	300	300	236.39	4.4e-70	2.3e-74	98,67
			uti_cns_0213637.2	QPEU01292300.1.2	Exostosin	PF03016.18	n/a	Exostosin family	49	347	52	347	4	300	300	244.96	1.1e-72	5.6e-77	98,67
			uti_cns_0292923.1	QPEU01346368.1.1	Exostosin	PF03016.18	n/a	Exostosin family	63	360	65	360	4	300	300	245.37	8.2e-73	4.2e-77	98,67
			uti_cns_0013937.2	QPEU01141744.1.2	Exostosin	PF03016.18	n/a	Exostosin family	47	344	49	344	4	300	300	233.74	2.9e-69	1.5e-73	98,67
			uti_cns_0145190.5	QPEU01243769.1.5	Exostosin	PF03016.18	n/a	Exostosin family	46	344	49	344	4	300	300	240.44	2.6e-71	1.3e-75	98,67
			uti_cns_0255044.1	QPEU01320897.1.1	Exostosin	PF03016.18	n/a	Exostosin family	49	347	52	347	4	300	300	244.55	1.5e-72	7.4e-77	98,67
			uti_cns_0096364.4	QPEU01207544.1.4	Exostosin	PF03016.18	n/a	Exostosin family	49	347	52	347	4	300	300	238.97	7.3e-71	3.7e-75	98,67
			uti_cns_0099853.2	QPEU01210082.1.2	Exostosin	PF03016.18	n/a	Exostosin family	49	346	51	346	4	300	300	235.92	6.2e-70	3.2e-74	98,67
			uti_cns_0105236.1	QPEU01214127.1.1	Exostosin	PF03016.18	n/a	Exostosin family	47	344	49	344	4	300	300	236.86	3.2e-70	1.6e-74	98,67
			uti_cns_0020795.3	QPEU01147471.1.3	Exostosin	PF03016.18	n/a	Exostosin family	49	347	52	347	4	300	300	242.85	4.8e-72	2.5e-76	98,67
			uti_cns_0024102.2	QPEU01150247.1.2	Exostosin	PF03016.18	n/a	Exostosin family	46	343	49	343	4	300	300	237.12	2.7e-70	1.4e-74	98,67
			uti_cns_0110794.2	QPEU01218213.1.2	Exostosin	PF03016.18	n/a	Exostosin family	15	313	18	313	4	300	300	241.37	1.4e-71	6.9e-76	98,67
			uti_cns_0034440.5	QPEU01158712.1.5	Exostosin	PF03016.18	n/a	Exostosin family	45	343	48	343	4	300	300	248.49	9.2e-74	4.7e-78	98,67
			uti_cns_0129545.2	QPEU01232146.1.2	Exostosin	PF03016.18	n/a	Exostosin family	65	363	68	362	4	299	300	251.06	1.5e-74	7.7e-79	98,33
			uti_cns_0171981.4	QPEU01263200.1.4	Exostosin	PF03016.18	n/a	Exostosin family	63	360	65	360	4	300	300	245.21	9.2e-73	4.7e-77	98,67
			uti_cns_0083388.1	QPEU01197360.1.1	Exostosin	PF03016.18	n/a	Exostosin family	47	344	49	344	4	300	300	236.86	3.2e-70	1.6e-74	98,67
			uti_cns_0025325.3	QPEU01151256.1.3	Exostosin	PF03016.18	n/a	Exostosin family	49	347	52	347	4	300	300	248.5	9.1e-74	4.7e-78	98,67
			uti_cns_0115379.2	QPEU01221670.1.2	Exostosin	PF03016.18	n/a	Exostosin family	49	346	51	346	4	300	300	236.39	4.4e-70	2.3e-74	98,67
			uti_cns_0241243.2	QPEU01311673.1.2	Exostosin	PF03016.18	n/a	Exostosin family	46	344	49	344	4	300	300	240.44	2.6e-71	1.3e-75	98,67
			uti_cns_0032291.2	QPEU01156901.1.2	Exostosin	PF03016.18	n/a	Exostosin family	13	311	16	311	4	300	300	239.39	5.4e-71	2.8e-75	98,67
			uti_cns_0170640.1	QPEU01262020.1.1	Exostosin	PF03016.18	n/a	Exostosin family	49	347	52	347	4	300	300	247.01	2.6e-73	1.3e-77	98,67
			uti_cns_0120827.2	QPEU01225920.1.2	Exostosin	PF03016.18	n/a	Exostosin family	65	363	68	362	4	299	300	250.65	2e-74	1e-78	98,33
			uti_cns_0034440.4	QPEU01158712.1.4	Exostosin	PF03016.18	n/a	Exostosin family	47	345	50	345	4	300	300	237.26	2.4e-70	1.2e-74	98,67
			uti_cns_0227386.1	QPEU01302086.1.1	Exostosin	PF03016.18	n/a	Exostosin family	1	269	2	269	33	300	300	219.63	5.7e-65	2.9e-69	89,00
			uti_cns_0379334.1	QPEU01388158.1.1	Exostosin	PF03016.18	n/a	Exostosin family	49	347	52	347	4	300	300	248.5	9.1e-74	4.7e-78	98,67
			unitig_32018.1	QPEU01004863.1.1	Exostosin	PF03016.18	n/a	Exostosin family	39	337	42	337	4	300	300	242.79	5e-72	2.5e-76	98,67
			uti_cns_0249691.1	QPEU01317271.1.1	Exostosin	PF03016.18	n/a	Exostosin family	63	360	65	360	4	300	300	245.37	8.2e-73	4.2e-77	98,67
			unitig_30282.1	QPEU01004535.1.1	Exostosin	PF03016.18	n/a	Exostosin family	49	347	52	347	4	300	300	242.85	4.8e-72	2.5e-76	98,67
			uti_cns_0024102.3	QPEU01150247.1.3	Exostosin	PF03016.18	n/a	Exostosin family	45	325	48	325	4	300	300	180.03	6.5e-53	3.3e-57	98,67
			uti_cns_0031145.6	QPEU01155998.1.6	Exostosin	PF03016.18	n/a	Exostosin family	49	347	52	347	4	300	300	241.25	1.5e-71	7.5e-76	98,67
			uti_cns_0063453.1	QPEU01181920.1.1	Exostosin	PF03016.18	n/a	Exostosin family	11	267	13	258	4	250	300	143.43	9.1e-42	4.7e-46	82,00
Xylan arabinosyltransferase (XAT)	2.4.1.255/2.4.1.312	37PIG	unitig_285854.1	QPEU01071089.1.1	Glyco_transf_61	PF04577.17	n/a	Glycosyltransferase 61	129	323	130	323	2	128	128	46.09	5.4e-12
			uti_cns_0129668.2	QPEU01232255.1.2	Glyco_transf_61	PF04577.17	n/a	Glycosyltransferase 61	145	342	225	342	22	128	128	52.8	4.5e-14
			uti_cns_0285508.1	QPEU01340941.1.1	Glyco_transf_61	PF04577.17	n/a	Glycosyltransferase 61	183	402	300	402	37	128	128	61.13	1.2e-16
			uti_cns_0276970.1	QPEU01335864.1.1	Glyco_transf_61	PF04577.17	n/a	Glycosyltransferase 61	218	407	218	407	1	128	128	51.64	1e-13
			uti_cns_0245425.4	QPEU01314885.1.4	Glyco_transf_61	PF04577.17	n/a	Glycosyltransferase 61	172	402	300	402	37	128	128	61.2	1.1e-16
			uti_cns_0287562.1	QPEU01342608.1.1	Glyco_transf_61	PF04577.17	n/a	Glycosyltransferase 61	183	402	300	402	37	128	128	60.63	1.7e-16
			uti_cns_0357848.2	QPEU01385540.1.2	Glyco_transf_61	PF04577.17	n/a	Glycosyltransferase 61	172	402	300	402	37	128	128	61.18	1.2e-16
			uti_cns_0125536.2	QPEU01229486.1.2	Glyco_transf_61	PF04577.17	n/a	Glycosyltransferase 61	163	354	233	354	14	128	128	55.48	6.7e-15
			uti_cns_0072369.3	QPEU01188988.1.3	Glyco_transf_61	PF04577.17	n/a	Glycosyltransferase 61	133	328	233	328	34	128	128	56.48	3.3e-15
			uti_cns_0274866.1	QPEU01334550.1.1	Glyco_transf_61	PF04577.17	n/a	Glycosyltransferase 61	304	495	308	492	5	125	128	53.8	2.2e-14
			uti_cns_0104576.1	QPEU01213528.1.1	Glyco_transf_61	PF04577.17	n/a	Glycosyltransferase 61	133	328	233	328	34	128	128	56.48	3.3e-15
			uti_cns_0151404.1	QPEU01248318.1.1	Glyco_transf_61	PF04577.17	n/a	Glycosyltransferase 61	341	538	426	538	30	128	128	51.61	1.1e-13
			uti_cns_0354433.1	QPEU01383915.1.1	Glyco_transf_61	PF04577.17	n/a	Glycosyltransferase 61	179	398	296	398	37	128	128	61.15	1.2e-16
			uti_cns_0056906.1	QPEU01176779.1.1	Glyco_transf_61	PF04577.17	n/a	Glycosyltransferase 61	317	508	319	505	3	125	128	52.55	5.4e-14
			uti_cns_0264751.1	QPEU01327180.1.1	Glyco_transf_61	PF04577.17	n/a	Glycosyltransferase 61	218	407	218	407	1	128	128	50.33	2.6e-13
			uti_cns_0244802.1	QPEU01314445.1.1	Glyco_transf_61	PF04577.17	n/a	Glycosyltransferase 61	170	398	297	398	38	128	128	61.41	9.8e-17
			uti_cns_0304273.1	QPEU01353339.1.1	Glyco_transf_61	PF04577.17	n/a	Glycosyltransferase 61	41	235	140	235	34	128	128	59	5.5e-16
			uti_cns_0077000.2	QPEU01192628.1.2	Glyco_transf_61	PF04577.17	n/a	Glycosyltransferase 61	246	437	318	437	16	128	128	46.18	5.1e-12
			uti_cns_0204209.4	QPEU01286141.1.4	Glyco_transf_61	PF04577.17	n/a	Glycosyltransferase 61	183	402	300	402	37	128	128	61.13	1.2e-16
			uti_cns_0269059.1	QPEU01329968.1.1	Glyco_transf_61	PF04577.17	n/a	Glycosyltransferase 61	383	569	383	569	1	128	128	55.15	8.5e-15
			uti_cns_0061771.1	QPEU01180630.1.1	Glyco_transf_61	PF04577.17	n/a	Glycosyltransferase 61	179	373	271	373	14	128	128	45.67	7.3e-12
			uti_cns_0118503.2	QPEU01224200.1.2	Glyco_transf_61	PF04577.17	n/a	Glycosyltransferase 61	113	328	193	328	15	128	128	54.93	1e-14
			unitig_306956.1	QPEU01077786.1.1	Glyco_transf_61	PF04577.17	n/a	Glycosyltransferase 61	287	478	359	478	16	128	128	53.99	1.9e-14
			unitig_298542.1	QPEU01075946.1.1	Glyco_transf_61	PF04577.17	n/a	Glycosyltransferase 61	165	364	165	364	1	128	128	50.16	3e-13
			uti_cns_0143803.1	QPEU01242665.1.1	Glyco_transf_61	PF04577.17	n/a	Glycosyltransferase 61	106	301	205	301	33	128	128	57.07	2.2e-15
			uti_cns_0060911.3	QPEU01179848.1.3	Glyco_transf_61	PF04577.17	n/a	Glycosyltransferase 61	129	323	130	323	2	128	128	46.01	5.7e-12
			uti_cns_0059949.6	QPEU01396830.1.6	Glyco_transf_61	PF04577.17	n/a	Glycosyltransferase 61	341	538	426	538	30	128	128	51.61	1.1e-13
			uti_cns_0231848.1	QPEU01305635.1.1	Glyco_transf_61	PF04577.17	n/a	Glycosyltransferase 61	287	478	359	478	16	128	128	54.71	1.2e-14
			uti_cns_0135570.3	QPEU01236759.1.3	Glyco_transf_61	PF04577.17	n/a	Glycosyltransferase 61	340	537	425	537	30	128	128	52.14	7.3e-14
			uti_cns_0195742.5	QPEU01280407.1.5	Glyco_transf_61	PF04577.17	n/a	Glycosyltransferase 61	178	370	275	369	34	127	128	56.18	4.1e-15
			uti_cns_0144551.2	QPEU01243195.1.2	Glyco_transf_61	PF04577.17	n/a	Glycosyltransferase 61	287	478	359	478	16	128	128	53.96	2e-14
			uti_cns_0300180.1	QPEU01349984.1.1	Glyco_transf_61	PF04577.17	n/a	Glycosyltransferase 61	246	437	318	437	16	128	128	46.17	5.1e-12
			uti_cns_0060740.3	QPEU01179690.1.3	Glyco_transf_61	PF04577.17	n/a	Glycosyltransferase 61	93	299	204	298	34	127	128	53.72	2.4e-14
			uti_cns_0265926.2	QPEU01327594.1.2	Glyco_transf_61	PF04577.17	n/a	Glycosyltransferase 61	129	323	130	323	2	128	128	46.09	5.4e-12
			unitig_162034.1	QPEU01034000.1.1	Glyco_transf_61	PF04577.17	n/a	Glycosyltransferase 61	41	255	119	255	14	128	128	55.57	6.3e-15
			uti_cns_0195742.4	QPEU01280407.1.4	Glyco_transf_61	PF04577.17	n/a	Glycosyltransferase 61	113	308	212	308	33	128	128	57.95	1.2e-15
			uti_cns_0161584.1	QPEU01255567.1.1	Glyco_transf_61	PF04577.17	n/a	Glycosyltransferase 61	133	328	234	328	35	128	128	56.61	3e-15
			uti_cns_0050562.2	QPEU01171789.1.2	Glyco_transf_61	PF04577.17	n/a	Glycosyltransferase 61	40	147	54	146	36	127	128	55.14	8.5e-15
			uti_cns_0077000.1	QPEU01192628.1.1	Glyco_transf_61	PF04577.17	n/a	Glycosyltransferase 61	179	373	271	373	14	128	128	44.42	1.8e-11
			uti_cns_0126056.5	QPEU01229908.1.5	Glyco_transf_61	PF04577.17	n/a	Glycosyltransferase 61	165	364	165	364	1	128	128	49.99	3.4e-13
			uti_cns_0190947.2	QPEU01276350.1.2	Glyco_transf_61	PF04577.17	n/a	Glycosyltransferase 61	191	351	244	351	38	128	128	48.7	8.4e-13
			uti_cns_0216563.1	QPEU01294818.1.1	Glyco_transf_61	PF04577.17	n/a	Glycosyltransferase 61	165	364	165	364	1	128	128	49.95	3.4e-13
			uti_cns_0219053.1	QPEU01296776.1.1	Glyco_transf_61	PF04577.17	n/a	Glycosyltransferase 61	165	364	165	364	1	128	128	49.98	3.4e-13
			unitig_187549.1	QPEU01040604.1.1	Glyco_transf_61	PF04577.17	n/a	Glycosyltransferase 61	287	478	359	478	16	128	128	53.99	1.9e-14
			uti_cns_0060911.2	QPEU01179848.1.2	Glyco_transf_61	PF04577.17	n/a	Glycosyltransferase 61	246	437	318	437	16	128	128	46.17	5.1e-12
			uti_cns_0326740.1	QPEU01367901.1.1	Glyco_transf_61	PF04577.17	n/a	Glycosyltransferase 61	179	373	179	373	1	128	128	45.84	6.5e-12
			uti_cns_0038239.3	QPEU01161790.1.3	Glyco_transf_61	PF04577.17	n/a	Glycosyltransferase 61	164	370	275	369	34	127	128	49.74	4e-13
			unitig_342548.1	QPEU01091327.1.1	Glyco_transf_61	PF04577.17	n/a	Glycosyltransferase 61	287	481	287	481	1	128	128	58.69	6.8e-16
			uti_cns_0234866.1	QPEU01307506.1.1	Glyco_transf_61	PF04577.17	n/a	Glycosyltransferase 61	113	308	212	308	33	128	128	57.95	1.2e-15
			unitig_342926.1	QPEU01091422.1.1	Glyco_transf_61	PF04577.17	n/a	Glycosyltransferase 61	125	331	234	330	32	127	128	55.6	6.2e-15
			uti_cns_0065723.1	QPEU01183822.1.1	Glyco_transf_61	PF04577.17	n/a	Glycosyltransferase 61	246	437	318	437	16	128	128	46.18	5.1e-12
			uti_cns_0252283.1	QPEU01318544.1.1	Glyco_transf_61	PF04577.17	n/a	Glycosyltransferase 61	113	308	212	308	33	128	128	57.94	1.2e-15
			uti_cns_0221108.1	QPEU01298078.1.1	Glyco_transf_61	PF04577.17	n/a	Glycosyltransferase 61	335	532	420	532	30	128	128	51.81	9.2e-14
			uti_cns_0155204.1	QPEU01251307.1.1	Glyco_transf_61	PF04577.17	n/a	Glycosyltransferase 61	125	331	234	330	32	127	128	55.6	6.2e-15
			uti_cns_0118695.1	QPEU01224356.1.1	Glyco_transf_61	PF04577.17	n/a	Glycosyltransferase 61	96	302	205	301	32	127	128	56.01	4.6e-15
			uti_cns_0184294.1	QPEU01272241.1.1	Glyco_transf_61	PF04577.17	n/a	Glycosyltransferase 61	133	328	234	328	35	128	128	56.61	3e-15
			uti_cns_0046536.2	QPEU01168444.1.2	Glyco_transf_61	PF04577.17	n/a	Glycosyltransferase 61	164	370	274	369	33	127	128	51.93	8.4e-14
			uti_cns_0062600.1	QPEU01181337.1.1	Glyco_transf_61	PF04577.17	n/a	Glycosyltransferase 61	317	508	319	505	3	125	128	52.84	4.4e-14
			uti_cns_0167681.1	QPEU01260375.1.1	Glyco_transf_61	PF04577.17	n/a	Glycosyltransferase 61	218	407	218	407	1	128	128	51.38	1.2e-13
			uti_cns_0296296.1	QPEU01348031.1.1	Glyco_transf_61	PF04577.17	n/a	Glycosyltransferase 61	183	402	300	402	37	128	128	60.63	1.7e-16
			uti_cns_0193504.2	QPEU01278582.1.2	Glyco_transf_61	PF04577.17	n/a	Glycosyltransferase 61	165	364	165	364	1	128	128	48.08	1.3e-12
			unitig_143656.2	QPEU01394873.1.2	Glyco_transf_61	PF04577.17	n/a	Glycosyltransferase 61	96	302	205	301	32	127	128	55.58	6.3e-15
			uti_cns_0140826.1	QPEU01240903.1.1	Glyco_transf_61	PF04577.17	n/a	Glycosyltransferase 61	386	572	386	572	1	128	128	55.14	8.6e-15
			uti_cns_0046276.1	QPEU01168224.1.1	Glyco_transf_61	PF04577.17	n/a	Glycosyltransferase 61	317	508	319	505	3	125	128	52.84	4.4e-14
			uti_cns_0137855.1	QPEU01238451.1.1	Glyco_transf_61	PF04577.17	n/a	Glycosyltransferase 61	10	194	84	194	32	128	128	53.42	2.9e-14
			uti_cns_0167681.3	QPEU01260375.1.3	Glyco_transf_61	PF04577.17	n/a	Glycosyltransferase 61	287	478	359	478	16	128	128	53.99	1.9e-14
			uti_cns_0072369.5	QPEU01188988.1.5	Glyco_transf_61	PF04577.17	n/a	Glycosyltransferase 61	178	369	278	368	37	127	128	58.47	8e-16
			uti_cns_0093283.1	QPEU01204928.1.1	Glyco_transf_61	PF04577.17	n/a	Glycosyltransferase 61	287	481	288	481	2	128	128	57.98	1.1e-15
			uti_cns_0065612.1	QPEU01183724.1.1	Glyco_transf_61	PF04577.17	n/a	Glycosyltransferase 61	149	343	150	343	2	128	128	45.94	6e-12
			uti_cns_0120214.1	QPEU01225514.1.1	Glyco_transf_61	PF04577.17	n/a	Glycosyltransferase 61	317	508	321	505	5	125	128	53.88	2.1e-14
			uti_cns_0099974.1	QPEU01210192.1.1	Glyco_transf_61	PF04577.17	n/a	Glycosyltransferase 61	286	481	288	481	2	128	128	57.8	1.3e-15
			uti_cns_0169548.2	QPEU01261369.1.2	Glyco_transf_61	PF04577.17	n/a	Glycosyltransferase 61	218	407	218	407	1	128	128	51.11	1.5e-13
			uti_cns_0079887.3	QPEU01194690.1.3	Glyco_transf_61	PF04577.17	n/a	Glycosyltransferase 61	341	538	426	538	30	128	128	51.61	1.1e-13
			uti_cns_0047110.1	QPEU01168972.1.1	Glyco_transf_61	PF04577.17	n/a	Glycosyltransferase 61	85	277	182	276	34	127	128	56.7	2.8e-15
			uti_cns_0126056.2	QPEU01229908.1.2	Glyco_transf_61	PF04577.17	n/a	Glycosyltransferase 61	165	364	165	364	1	128	128	48.83	7.7e-13
			unitig_295245.1	QPEU01074033.1.1	Glyco_transf_61	PF04577.17	n/a	Glycosyltransferase 61	165	364	165	364	1	128	128	50.16	3e-13
			unitig_295421.1	QPEU01074121.1.1	Glyco_transf_61	PF04577.17	n/a	Glycosyltransferase 61	387	573	387	573	1	128	128	54.83	1.1e-14
			unitig_348865.1	QPEU01093192.1.1	Glyco_transf_61	PF04577.17	n/a	Glycosyltransferase 61	106	326	224	326	37	128	128	61.62	8.5e-17
			uti_cns_0334062.1	QPEU01371867.1.1	Glyco_transf_61	PF04577.17	n/a	Glycosyltransferase 61	146	352	256	351	33	127	128	52.04	7.8e-14
		37YCH	uti_cns_0035982.2	QPEU01159956.1.2	Glyco_transf_61	PF04577.17	n/a	Glycosyltransferase 61	210	403	296	403	29	128	128	49.2	5.9e-13
			uti_cns_0012437.3	QPEU01140487.1.3	Glyco_transf_61	PF04577.17	n/a	Glycosyltransferase 61	155	347	155	347	1	128	128	49.26	5.7e-13
			uti_cns_0137234.1	QPEU01237895.1.1	Glyco_transf_61	PF04577.17	n/a	Glycosyltransferase 61	136	329	136	329	1	128	128	51.06	1.6e-13
			uti_cns_0008155.5	QPEU01136875.1.5	Glyco_transf_61	PF04577.17	n/a	Glycosyltransferase 61	178	371	178	371	1	128	128	50.75	2e-13
			uti_cns_0012437.4	QPEU01140487.1.4	Glyco_transf_61	PF04577.17	n/a	Glycosyltransferase 61	213	404	213	404	1	128	128	55.08	8.9e-15
			uti_cns_0271399.2	QPEU01331914.1.2	Glyco_transf_61	PF04577.17	n/a	Glycosyltransferase 61	86	278	87	278	2	128	128	48.61	9e-13
			uti_cns_0122475.2	QPEU01226798.1.2	Glyco_transf_61	PF04577.17	n/a	Glycosyltransferase 61	211	403	211	403	1	128	128	50.86	1.8e-13
			uti_cns_0439251.1	QPEU01393302.1.1	Glyco_transf_61	PF04577.17	n/a	Glycosyltransferase 61	213	404	213	404	1	128	128	54.73	1.1e-14
			uti_cns_0350339.1	QPEU01381802.1.1	Glyco_transf_61	PF04577.17	n/a	Glycosyltransferase 61	213	404	213	404	1	128	128	54.88	1e-14
			uti_cns_0006023.2	QPEU01135052.1.2	Glyco_transf_61	PF04577.17	n/a	Glycosyltransferase 61	213	404	213	404	1	128	128	54.39	1.5e-14
			uti_cns_0082506.2	QPEU01196814.1.2	Glyco_transf_61	PF04577.17	n/a	Glycosyltransferase 61	136	329	136	329	1	128	128	50.14	3e-13
			uti_cns_0027543.6	QPEU01153003.1.6	Glyco_transf_61	PF04577.17	n/a	Glycosyltransferase 61	213	404	213	404	1	128	128	54.55	1.3e-14
			uti_cns_0004512.3	QPEU01133756.1.3	Glyco_transf_61	PF04577.17	n/a	Glycosyltransferase 61	33	225	33	225	1	128	128	50.01	3.3e-13
			uti_cns_0094226.1	QPEU01205789.1.1	Glyco_transf_61	PF04577.17	n/a	Glycosyltransferase 61	33	225	33	225	1	128	128	50.06	3.2e-13
			uti_cns_0008696.1	QPEU01137323.1.1	Glyco_transf_61	PF04577.17	n/a	Glycosyltransferase 61	87	280	87	280	1	128	128	51.16	1.5e-13
			uti_cns_0035982.1	QPEU01159956.1.1	Glyco_transf_61	PF04577.17	n/a	Glycosyltransferase 61	131	323	131	323	1	128	128	50.21	2.9e-13
			unitig_160027.4	QPEU01033388.1.4	Glyco_transf_61	PF04577.17	n/a	Glycosyltransferase 61	136	329	136	329	1	128	128	50.79	1.9e-13
			uti_cns_0006023.1	QPEU01135052.1.1	Glyco_transf_61	PF04577.17	n/a	Glycosyltransferase 61	216	409	217	409	2	128	128	46.54	3.9e-12
			uti_cns_0082506.1	QPEU01196814.1.1	Glyco_transf_61	PF04577.17	n/a	Glycosyltransferase 61	136	329	136	329	1	128	128	50.79	1.9e-13
			uti_cns_0220362.5	QPEU01297649.1.5	Glyco_transf_61	PF04577.17	n/a	Glycosyltransferase 61	136	329	136	329	1	128	128	51.06	1.6e-13
			uti_cns_0004512.5	QPEU01133756.1.5	Glyco_transf_61	PF04577.17	n/a	Glycosyltransferase 61	86	278	86	278	1	128	128	49.48	4.8e-13
		37S30	unitig_264249.1	QPEU01064005.1.1	Glyco_transf_61	PF04577.17	n/a	Glycosyltransferase 61	154	352	245	352	34	128	128	52.39	6.1e-14
			uti_cns_0237834.2	QPEU01308762.1.2	Glyco_transf_61	PF04577.17	n/a	Glycosyltransferase 61	176	386	276	386	33	128	128	58.35	8.7e-16
			uti_cns_0226704.1	QPEU01301493.1.1	Glyco_transf_61	PF04577.17	n/a	Glycosyltransferase 61	145	342	235	342	34	128	128	52.45	5.8e-14
			uti_cns_0318228.1	QPEU01361433.1.1	Glyco_transf_61	PF04577.17	n/a	Glycosyltransferase 61	192	386	276	386	33	128	128	58.26	9.3e-16
			uti_cns_0293608.1	QPEU01346753.1.1	Glyco_transf_61	PF04577.17	n/a	Glycosyltransferase 61	194	390	283	390	34	128	128	51.89	8.7e-14
			uti_cns_0244388.3	QPEU01314150.1.3	Glyco_transf_61	PF04577.17	n/a	Glycosyltransferase 61	141	339	233	339	35	128	128	52.42	6e-14
			uti_cns_0164790.1	QPEU01258345.1.1	Glyco_transf_61	PF04577.17	n/a	Glycosyltransferase 61	197	394	287	394	34	128	128	52.13	7.3e-14
			uti_cns_0252119.1	QPEU01318401.1.1	Glyco_transf_61	PF04577.17	n/a	Glycosyltransferase 61	142	339	232	339	34	128	128	52.47	5.7e-14
			uti_cns_0239185.1	QPEU01309939.1.1	Glyco_transf_61	PF04577.17	n/a	Glycosyltransferase 61	176	386	276	386	33	128	128	58.35	8.7e-16
			uti_cns_0180509.1	QPEU01269007.1.1	Glyco_transf_61	PF04577.17	n/a	Glycosyltransferase 61	197	394	287	394	34	128	128	52.13	7.3e-14
			uti_cns_0228795.1	QPEU01303263.1.1	Glyco_transf_61	PF04577.17	n/a	Glycosyltransferase 61	176	386	276	386	33	128	128	58.35	8.7e-16
			uti_cns_0240642.1	QPEU01311176.1.1	Glyco_transf_61	PF04577.17	n/a	Glycosyltransferase 61	176	386	276	386	33	128	128	58.35	8.7e-16
Glucuronoxylan glucuronyltransferase (GUX)	2.4.1.17	37MU5	uti_cns_0044843.4	QPEU01167141.1.4	Glyco_transf_8	PF01501.23	CL0110	Glycosyl transferase family 8	306	518	308	516	3	254	256	49.73	3.8e-13	1.9e-17	98,05
			uti_cns_0088524.1	QPEU01201293.1.1	Glyco_transf_8	PF01501.23	CL0110	Glycosyl transferase family 8	305	515	308	513	4	252	256	34.65	1.5e-08	7.6e-13	96,88
			uti_cns_0117143.1	QPEU01223039.1.1	Glyco_transf_8	PF01501.23	CL0110	Glycosyl transferase family 8	306	517	308	515	3	253	256	47.84	1.4e-12	7.2e-17	97,66
			uti_cns_0085527.1	QPEU01199196.1.1	Glyco_transf_8	PF01501.23	CL0110	Glycosyl transferase family 8	306	517	308	515	3	253	256	48.25	1.1e-12	5.4e-17	97,66
			uti_cns_0214257.2	QPEU01292840.1.2	Glyco_transf_8	PF01501.23	CL0110	Glycosyl transferase family 8	167	378	169	376	3	253	256	48.55	8.6e-13	4.4e-17	97,66
			uti_cns_0214342.1	QPEU01292917.1.1	Glyco_transf_8	PF01501.23	CL0110	Glycosyl transferase family 8	306	517	308	515	3	253	256	47.76	1.5e-12	7.6e-17	97,66
			uti_cns_0136807.1	QPEU01237503.1.1	Glyco_transf_8	PF01501.23	CL0110	Glycosyl transferase family 8	306	517	308	515	3	253	256	47.76	1.5e-12	7.6e-17	97,66
			uti_cns_0025955.7	QPEU01151764.1.7	Glyco_transf_8	PF01501.23	CL0110	Glycosyl transferase family 8	306	517	308	515	3	253	256	47.94	1.3e-12	6.7e-17	97,66
			unitig_248676.1	QPEU01058794.1.1	Glyco_transf_8	PF01501.23	CL0110	Glycosyl transferase family 8	167	378	169	376	3	253	256	48.71	7.7e-13	3.9e-17	97,66
			uti_cns_0298151.1	QPEU01348734.1.1	Glyco_transf_8	PF01501.23	CL0110	Glycosyl transferase family 8	306	517	308	515	3	253	256	47.84	1.4e-12	7.2e-17	97,66
			uti_cns_0303464.3	QPEU01352696.1.3	Glyco_transf_8	PF01501.23	CL0110	Glycosyl transferase family 8	306	517	308	515	3	253	256	48.32	1e-12	5.2e-17	97,66
			uti_cns_0039325.4	QPEU01162667.1.4	Glyco_transf_8	PF01501.23	CL0110	Glycosyl transferase family 8	367	578	369	576	3	253	256	47.64	1.6e-12	8.3e-17	97,66
			uti_cns_0188805.1	QPEU01275212.1.1	Glyco_transf_8	PF01501.23	CL0110	Glycosyl transferase family 8	306	517	308	515	3	253	256	47.7	1.6e-12	8e-17	97,66
			unitig_335517.1	QPEU01088846.1.1	Glyco_transf_8	PF01501.23	CL0110	Glycosyl transferase family 8	167	378	169	376	3	253	256	48.55	8.6e-13	4.4e-17	97,66
			uti_cns_0130075.2	QPEU01232617.1.2	Glyco_transf_8	PF01501.23	CL0110	Glycosyl transferase family 8	306	517	308	515	3	253	256	47.76	1.5e-12	7.6e-17	97,66
			uti_cns_0067530.1	QPEU01185070.1.1	Glyco_transf_8	PF01501.23	CL0110	Glycosyl transferase family 8	325	535	331	533	7	253	256	37.38	2.2e-09	1.1e-13	96,09
			uti_cns_0192117.1	QPEU01277393.1.1	Glyco_transf_8	PF01501.23	CL0110	Glycosyl transferase family 8	306	517	308	515	3	253	256	47.76	1.5e-12	7.6e-17	97,66
			uti_cns_0270136.2	QPEU01330885.1.2	Glyco_transf_8	PF01501.23	CL0110	Glycosyl transferase family 8	325	535	331	533	7	253	256	36.86	3.2e-09	1.6e-13	96,09
			uti_cns_0078756.1	QPEU01193868.1.1	Glyco_transf_8	PF01501.23	CL0110	Glycosyl transferase family 8	314	524	317	522	4	252	256	34.61	1.5e-08	7.9e-13	96,88
			unitig_281424.2	QPEU01069999.1.2	Glyco_transf_8	PF01501.23	CL0110	Glycosyl transferase family 8	304	514	307	512	4	252	256	35.96	6e-09	3.1e-13	96,88
			uti_cns_0119637.1	QPEU01225096.1.1	Glyco_transf_8	PF01501.23	CL0110	Glycosyl transferase family 8	285	496	287	494	3	253	256	47.86	1.4e-12	7.1e-17	97,66
			uti_cns_0122663.1	QPEU01226972.1.1	Glyco_transf_8	PF01501.23	CL0110	Glycosyl transferase family 8	343	461	346	450	4	126	256	31.16	1.8e-07	8.9e-12	47,66
		37MJW	uti_cns_0205547.1	QPEU01287218.1.1	Glyco_transf_8	PF01501.23	CL0110	Glycosyl transferase family 8	25	235	28	233	4	253	256	40.73	2.1e-10	1.1e-14	97,27
			uti_cns_0213697.1	QPEU01292352.1.1	Glyco_transf_8	PF01501.23	CL0110	Glycosyl transferase family 8	312	522	315	520	4	253	256	38.7	8.7e-10	4.4e-14	97,27
			uti_cns_0236411.1	QPEU01308234.1.1	Glyco_transf_8	PF01501.23	CL0110	Glycosyl transferase family 8	308	518	311	516	4	253	256	38.72	8.6e-10	4.4e-14	97,27
			uti_cns_0142710.1	QPEU01242090.1.1	Glyco_transf_8	PF01501.23	CL0110	Glycosyl transferase family 8	312	522	315	520	4	253	256	38.7	8.7e-10	4.4e-14	97,27
			uti_cns_0290279.2	QPEU01344665.1.2	Glyco_transf_8	PF01501.23	CL0110	Glycosyl transferase family 8	25	235	28	233	4	253	256	40.73	2.1e-10	1.1e-14	97,27
			uti_cns_0387549.1	QPEU01388778.1.1	Glyco_transf_8	PF01501.23	CL0110	Glycosyl transferase family 8	17	227	20	225	4	253	256	40.64	2.2e-10	1.1e-14	97,27
			uti_cns_0332313.1	QPEU01371078.1.1	Glyco_transf_8	PF01501.23	CL0110	Glycosyl transferase family 8	25	235	28	233	4	253	256	40.73	2.1e-10	1.1e-14	97,27
Cellulose synthase like C (CslC)	2.4.1.168	37J3S	uti_cns_0265614.2	QPEU01327483.1.2	Glyco_trans_2_3	PF13632.9	CL0110	Glycosyl transferase family group 2	80	299	81	275	2	189	194	73.46	2.3e-20	4.6e-24	96,39
			uti_cns_0225402.3	QPEU01300361.1.3	Glyco_tranf_2_3	PF13641.9	CL0110	Glycosyltransferase like family 2	78	302	79	291	3	208	230	58.8	7.4e-16	1.5e-19	89,13
			uti_cns_0093536.1	QPEU01205165.1.1	Glyco_trans_2_3	PF13632.9	CL0110	Glycosyl transferase family group 2	248	468	249	446	2	178	194	70.95	1.3e-19	2.7e-23	90,72
			uti_cns_0029954.2	QPEU01155031.1.2	Glyco_trans_2_3	PF13632.9	CL0110	Glycosyl transferase family group 2	82	318	83	278	2	187	194	77.94	9.6e-22	2e-25	95,36
			uti_cns_0107215.3	QPEU01215788.1.3	Glyco_trans_2_3	PF13632.9	CL0110	Glycosyl transferase family group 2	82	319	83	278	2	187	194	77.13	1.7e-21	3.4e-25	95,36
			uti_cns_0021563.2	QPEU01148084.1.2	Glyco_trans_2_3	PF13632.9	CL0110	Glycosyl transferase family group 2	82	318	83	278	2	187	194	77.94	9.6e-22	2e-25	95,36
			uti_cns_0348608.1	QPEU01380827.1.1	Glyco_trans_2_3	PF13632.9	CL0110	Glycosyl transferase family group 2	11	230	12	206	2	189	194	77.35	1.5e-21	3e-25	96,39
			uti_cns_0215931.1	QPEU01294298.1.1	Glyco_trans_2_3	PF13632.9	CL0110	Glycosyl transferase family group 2	80	300	80	278	1	178	194	72.83	3.5e-20	9e-24	91,24
			uti_cns_0145907.5	QPEU01244394.1.5	Glyco_trans_2_3	PF13632.9	CL0110	Glycosyl transferase family group 2	82	318	83	278	2	187	194	78.56	6.2e-22	1.3e-25	95,36
			uti_cns_0062346.7	QPEU01181116.1.7	Glyco_trans_2_3	PF13632.9	CL0110	Glycosyl transferase family group 2	3	240	4	199	2	187	194	78.53	6.3e-22	9.6e-26	95,36
			uti_cns_0048993.1	QPEU01170388.1.1	Glyco_trans_2_3	PF13632.9	CL0110	Glycosyl transferase family group 2	6	176	11	148	12	151	194	61.45	1.1e-16	1.7e-20	71,65
			uti_cns_0319786.1	QPEU01362663.1.1	Glyco_trans_2_3	PF13632.9	CL0110	Glycosyl transferase family group 2	83	301	84	278	2	189	194	74.93	8e-21	1.6e-24	96,39
			uti_cns_0258593.1	QPEU01323662.1.1	Glyco_trans_2_3	PF13632.9	CL0110	Glycosyl transferase family group 2	47	267	48	256	2	181	194	72.69	3.9e-20	7.9e-24	92,27
			uti_cns_0146821.4	QPEU01245164.1.4	Glyco_trans_2_3	PF13632.9	CL0110	Glycosyl transferase family group 2	69	305	70	265	2	187	194	73.87	1.7e-20	2.6e-24	95,36
Xyloglucan 6-xylosyltransferase (XXT)	2.4.2.39	37KWE	uti_cns_0088180.3	QPEU01200977.1.3	Glyco_transf_34	PF05637.15	CL0110	galactosyl transferase GMA12/MNN10 family	142	385	143	384	2	238	239	179.21	1.2e-52	5.9e-57	98.7448
			uti_cns_0035069.6	QPEU01159240.1.6	Glyco_transf_34	PF05637.15	CL0110	galactosyl transferase GMA12/MNN10 family	142	385	143	384	2	238	239	180.19	5.8e-53	3.0e-57	98.7448
			uti_cns_0214750.1	QPEU01293277.1.1	Glyco_transf_34	PF05637.15	CL0110	galactosyl transferase GMA12/MNN10 family	154	395	155	394	2	238	239	210.46	3.3e-62	1.7e-66	98.7448
			uti_cns_0310586.2	QPEU01357787.1.2	Glyco_transf_34	PF05637.15	CL0110	galactosyl transferase GMA12/MNN10 family	142	385	143	384	2	238	239	177.26	4.6e-52	2.3e-56	98.7448
			uti_cns_0137851.1	QPEU01238447.1.1	Glyco_transf_34	PF05637.15	CL0110	galactosyl transferase GMA12/MNN10 family	142	385	143	384	2	238	239	180.19	5.8e-53	3.0e-57	98.7448
			uti_cns_0252079.1	QPEU01318365.1.1	Glyco_transf_34	PF05637.15	CL0110	galactosyl transferase GMA12/MNN10 family	154	395	155	394	2	238	239	210.46	3.3e-62	1.7e-66	98.7448
			uti_cns_0095390.1	QPEU01206770.1.1	Glyco_transf_34	PF05637.15	CL0110	galactosyl transferase GMA12/MNN10 family	126	367	127	365	2	237	239	195.61	1.1e-57	5.8e-62	98.3264
			uti_cns_0019404.6	QPEU01146300.1.6	Glyco_transf_34	PF05637.15	CL0110	galactosyl transferase GMA12/MNN10 family	142	385	143	384	2	238	239	180.19	5.8e-53	3.0e-57	98.7448
			uti_cns_0116016.1	QPEU01222013.1.1	Glyco_transf_34	PF05637.15	CL0110	galactosyl transferase GMA12/MNN10 family	126	367	127	365	2	237	239	195.61	1.1e-57	5.8e-62	98.3264
			uti_cns_0004420.1	QPEU01133690.1.1	Glyco_transf_34	PF05637.15	CL0110	galactosyl transferase GMA12/MNN10 family	53	294	54	293	2	238	239	241.25	1.3e-71	6.6e-76	98.7448
			uti_cns_0139705.4	QPEU01240029.1.4	Glyco_transf_34	PF05637.15	CL0110	galactosyl transferase GMA12/MNN10 family	126	367	127	365	2	237	239	195.61	1.1e-57	5.8e-62	98.3264
			unitig_382234.1	QPEU01105686.1.1	Glyco_transf_34	PF05637.15	CL0110	galactosyl transferase GMA12/MNN10 family	174	415	175	413	2	237	239	226.17	5.2e-67	2.7e-71	98.3264
			uti_cns_0227327.1	QPEU01302033.1.1	Glyco_transf_34	PF05637.15	CL0110	galactosyl transferase GMA12/MNN10 family	1	196	2	195	51	238	239	179.97	6.8e-53	3.5e-57	78.2427
			uti_cns_0099190.4	QPEU01209493.1.4	Glyco_transf_34	PF05637.15	CL0110	galactosyl transferase GMA12/MNN10 family	155	396	156	395	2	238	239	210.45	3.3e-62	1.7e-66	98.7448
			uti_cns_0321843.1	QPEU01364281.1.1	Glyco_transf_34	PF05637.15	CL0110	galactosyl transferase GMA12/MNN10 family	150	399	152	397	3	237	239	166.94	6.5e-49	3.3e-53	97.9079
			uti_cns_0019404.8	QPEU01146300.1.8	Glyco_transf_34	PF05637.15	CL0110	galactosyl transferase GMA12/MNN10 family	126	367	127	365	2	237	239	196.28	7.1e-58	3.6e-62	98.3264
			uti_cns_0099190.5	QPEU01209493.1.5	Glyco_transf_34	PF05637.15	CL0110	galactosyl transferase GMA12/MNN10 family	150	400	152	397	3	236	239	161.47	3.0e-47	1.5e-51	97.4895
			uti_cns_0131444.1	QPEU01233827.1.1	Glyco_transf_34	PF05637.15	CL0110	galactosyl transferase GMA12/MNN10 family	142	385	143	384	2	238	239	173.36	7.1e-51	3.6e-55	98.7448
			uti_cns_0035069.4	QPEU01159240.1.4	Glyco_transf_34	PF05637.15	CL0110	galactosyl transferase GMA12/MNN10 family	126	367	127	365	2	237	239	195.61	1.1e-57	5.8e-62	98.3264
			uti_cns_0202484.1	QPEU01284629.1.1	Glyco_transf_34	PF05637.15	CL0110	galactosyl transferase GMA12/MNN10 family	173	414	174	412	2	237	239	226.18	5.2e-67	2.7e-71	98.3264
			unitig_416358.1	QPEU01117580.1.1	Glyco_transf_34	PF05637.15	CL0110	galactosyl transferase GMA12/MNN10 family	142	385	143	384	2	238	239	181.77	1.9e-53	9.8e-58	98.7448
			uti_cns_0207240.1	QPEU01288518.1.1	Glyco_transf_34	PF05637.15	CL0110	galactosyl transferase GMA12/MNN10 family	126	367	127	365	2	237	239	195.61	1.1e-57	5.8e-62	98.3264
			uti_cns_0257888.1	QPEU01323136.1.1	Glyco_transf_34	PF05637.15	CL0110	galactosyl transferase GMA12/MNN10 family	149	390	150	388	2	237	239	226.37	4.6e-67	2.3e-71	98.3264
			uti_cns_0321843.2	QPEU01364281.1.2	Glyco_transf_34	PF05637.15	CL0110	galactosyl transferase GMA12/MNN10 family	154	395	155	394	2	238	239	210.46	3.3e-62	1.7e-66	98.7448
			uti_cns_0131444.3	QPEU01233827.1.3	Glyco_transf_34	PF05637.15	CL0110	galactosyl transferase GMA12/MNN10 family	126	367	127	365	2	237	239	195.61	1.1e-57	5.8e-62	98.3264
		37J8H	uti_cns_0271310.2	QPEU01331845.1.2	Glyco_transf_34	PF05637.15	CL0110	galactosyl transferase GMA12/MNN10 family	105	385	107	383	3	237	239	205.66	9.6e-61	4.9e-65	97.9079
Α-galacturonosyltransferase (GAUT)	2.4.1.43	37HW2	uti_cns_0216058.4	QPEU01294409.1.4	Glyco_transf_8	PF01501.23	CL0110	Glycosyl transferase family 8	340	656	340	655	1	255	256	318.45	3.7e-95	1.9e-99	99.2188
			uti_cns_0350286.1	QPEU01381765.1.1	Glyco_transf_8	PF01501.23	CL0110	Glycosyl transferase family 8	212	462	212	462	1	189	256	225.37	9.4e-67	4.8e-71	73.4375
			uti_cns_0342956.1	QPEU01377052.1.1	Glyco_transf_8	PF01501.23	CL0110	Glycosyl transferase family 8	213	528	213	528	1	256	256	320.42	9.3e-96	4.7e-100	99.6094
			uti_cns_0055309.3	QPEU01175508.1.3	Glyco_transf_8	PF01501.23	CL0110	Glycosyl transferase family 8	340	656	340	655	1	255	256	318.45	3.7e-95	1.9e-99	99.2188
			uti_cns_0181669.2	QPEU01270036.1.2	Glyco_transf_8	PF01501.23	CL0110	Glycosyl transferase family 8	340	656	340	655	1	255	256	317.34	8.1e-95	4.1e-99	99.2188
			uti_cns_0145227.2	QPEU01243803.1.2	Glyco_transf_8	PF01501.23	CL0110	Glycosyl transferase family 8	340	656	340	655	1	255	256	318.45	3.7e-95	1.9e-99	99.2188
		37NQ6	uti_cns_0240832.2	QPEU01311329.1.2	Glyco_transf_8	PF01501.23	CL0110	Glycosyl transferase family 8	343	668	343	667	1	255	256	299.67	2e-89	1e-93	99.2188
			uti_cns_0202042.2	QPEU01284241.1.2	Glyco_transf_8	PF01501.23	CL0110	Glycosyl transferase family 8	344	669	344	668	1	255	256	298.19	5.6e-89	2.9e-93	99.2188
			uti_cns_0171969.3	QPEU01263191.1.3	Glyco_transf_8	PF01501.23	CL0110	Glycosyl transferase family 8	343	668	343	667	1	255	256	299.67	2e-89	1e-93	99.2188
			uti_cns_0061569.4	QPEU01180449.1.4	Glyco_transf_8	PF01501.23	CL0110	Glycosyl transferase family 8	343	668	343	667	1	255	256	298.36	5e-89	2.6e-93	99.2188
			uti_cns_0361427.2	QPEU01386812.1.2	Glyco_transf_8	PF01501.23	CL0110	Glycosyl transferase family 8	344	669	344	668	1	255	256	298.19	5.6e-89	2.9e-93	99.2188
			uti_cns_0034877.1	QPEU01159091.1.1	Glyco_transf_8	PF01501.23	CL0110	Glycosyl transferase family 8	343	668	343	667	1	255	256	298.19	5.6e-89	2.9e-93	99.2188
			uti_cns_0248269.2	QPEU01316576.1.2	Glyco_transf_8	PF01501.23	CL0110	Glycosyl transferase family 8	344	669	344	668	1	255	256	298.19	5.6e-89	2.9e-93	99.2188
			uti_cns_0186965.1	QPEU01274190.1.1	Glyco_transf_8	PF01501.23	CL0110	Glycosyl transferase family 8	160	485	160	484	1	255	256	300.43	1.2e-89	5.9e-94	99.2188
			uti_cns_0195663.2	QPEU01280344.1.2	Glyco_transf_8	PF01501.23	CL0110	Glycosyl transferase family 8	307	632	307	631	1	255	256	299.23	2.7e-89	1.4e-93	99.2188
			unitig_225040.1	QPEU01052163.1.1	Glyco_transf_8	PF01501.23	CL0110	Glycosyl transferase family 8	307	632	307	631	1	255	256	299.23	2.7e-89	1.4e-93	99.2188
			uti_cns_0202069.1	QPEU01284265.1.1	Glyco_transf_8	PF01501.23	CL0110	Glycosyl transferase family 8	343	668	343	667	1	255	256	299.4	2.4e-89	1.2e-93	99.2188
		37NG9	uti_cns_0251929.3	QPEU01318230.1.3	Glyco_transf_8	PF01501.23	CL0110	Glycosyl transferase family 8	300	612	300	611	1	255	256	297.08	1.2e-88	1.3e-92	99.2188
			uti_cns_0204350.1	QPEU01286259.1.1	Glyco_transf_8	PF01501.23	CL0110	Glycosyl transferase family 8	310	622	310	621	1	255	256	307.71	7e-92	3.6e-96	99.2188
			uti_cns_0320932.1	QPEU01363560.1.1	Glyco_transf_8	PF01501.23	CL0110	Glycosyl transferase family 8	308	620	308	619	1	255	256	307.31	9.3e-92	4.7e-96	99.2188
			unitig_333518.1	QPEU01087692.1.1	Glyco_transf_8	PF01501.23	CL0110	Glycosyl transferase family 8	149	461	149	460	1	255	256	308.8	3.3e-92	3.3e-96	99.2188
			uti_cns_0301472.1	QPEU01351059.1.1	Glyco_transf_8	PF01501.23	CL0110	Glycosyl transferase family 8	149	461	149	460	1	255	256	308.8	3.3e-92	3.3e-96	99.2188
			uti_cns_0046513.1	QPEU01168421.1.1	Glyco_transf_8	PF01501.23	CL0110	Glycosyl transferase family 8	105	417	105	416	1	255	256	298.53	4.4e-89	4.5e-93	99.2188
			uti_cns_0173118.1	QPEU01264163.1.1	Glyco_transf_8	PF01501.23	CL0110	Glycosyl transferase family 8	308	620	308	619	1	255	256	307.72	7e-92	3.6e-96	99.2188
			uti_cns_0098813.1	QPEU01209152.1.1	Glyco_transf_8	PF01501.23	CL0110	Glycosyl transferase family 8	310	622	310	621	1	255	256	307.71	7e-92	3.6e-96	99.2188
			uti_cns_0035977.1	QPEU01159951.1.1	Glyco_transf_8	PF01501.23	CL0110	Glycosyl transferase family 8	311	623	311	622	1	255	256	297.02	1.3e-88	1.3e-92	99.2188
			uti_cns_0026610.1	QPEU01152290.1.1	Glyco_transf_8	PF01501.23	CL0110	Glycosyl transferase family 8	310	622	310	621	1	255	256	307.71	7e-92	3.6e-96	99.2188
			uti_cns_0199073.2	QPEU01282507.1.2	Glyco_transf_8	PF01501.23	CL0110	Glycosyl transferase family 8	295	607	295	606	1	255	256	297.11	1.2e-88		99.2188
			uti_cns_0338543.2	QPEU01373881.1.2	Glyco_transf_8	PF01501.23	CL0110	Glycosyl transferase family 8	310	622	310	621	1	255	256	303.8	1.1e-90	5.6e-95	99.2188
			uti_cns_0226153.1	QPEU01301011.1.1	Glyco_transf_8	PF01501.23	CL0110	Glycosyl transferase family 8	310	622	310	621	1	255	256	304.91	5e-91	2.6e-95	99.2188
			uti_cns_0378006.1	QPEU01388079.1.1	Glyco_transf_8	PF01501.23	CL0110	Glycosyl transferase family 8	57	369	57	368	1	255	256	299.07	3.1e-89	3.1e-93	99.2188
			unitig_356307.1	QPEU01096435.1.1	Glyco_transf_8	PF01501.23	CL0110	Glycosyl transferase family 8	159	471	159	470	1	255	256	298.29	5.3e-89	5.4e-93	99.2188
		37K3D	uti_cns_0316573.1	QPEU01360466.1.1	Glyco_transf_8	PF01501.23	CL0110	Glycosyl transferase family 8	108	401	108	400	1	255	256	225.4	9.3e-67	4.7e-71	99.2188
			uti_cns_0340488.1	QPEU01375284.1.1	Glyco_transf_8	PF01501.23	CL0110	Glycosyl transferase family 8	57	350	57	349	1	255	256	225.67	7.6e-67	3.9e-71	99.2188
			uti_cns_0322501.1	QPEU01364778.1.1	Glyco_transf_8	PF01501.23	CL0110	Glycosyl transferase family 8	60	353	60	352	1	255	256	225.3	9.9e-67	5e-71	99.2188
			uti_cns_0124070.4	QPEU01228247.1.4	Glyco_transf_8	PF01501.23	CL0110	Glycosyl transferase family 8	1	219	2	218	29	255	256	204.12	2.9e-60	1.5e-64	88.2812
			uti_cns_0163202.1	QPEU01257020.1.1	Glyco_transf_8	PF01501.23	CL0110	Glycosyl transferase family 8	115	408	115	407	1	255	256	224.79	1.4e-66	7.2e-71	99.2188
			unitig_313373.1	QPEU01080285.1.1	Glyco_transf_8	PF01501.23	CL0110	Glycosyl transferase family 8	1	239	24	227	10	190	256	151.34	3.7e-44	3.8e-48	70.3125
					Retrotran_gag_2	PF14223.9	CL0523	gag-polypeptide of LTR copia-type	223	353	227	348	20	133	138	42.46	5.6e-11	5.7e-15	81.8841
		37PVM	uti_cns_0120537.1	QPEU01225738.1.1	Glyco_transf_8	PF01501.23	CL0110	Glycosyl transferase family 8	277	581	277	579	1	254	256	157.85	3.8e-46	1.9e-50	98.8281
			uti_cns_0104796.2	QPEU01213729.1.2	Glyco_transf_8	PF01501.23	CL0110	Glycosyl transferase family 8	299	601	299	599	1	254	256	151.96	2.4e-44	1.2e-48	98.8281
			uti_cns_0046759.2	QPEU01168643.1.2	Glyco_transf_8	PF01501.23	CL0110	Glycosyl transferase family 8	312	615	312	613	1	254	256	157.33	5.5e-46	5.6e-50	98.8281
			uti_cns_0121324.5	QPEU01226213.1.5	Glyco_transf_8	PF01501.23	CL0110	Glycosyl transferase family 8	277	581	277	579	1	254	256	157.85	3.8e-46	1.9e-50	98.8281
			uti_cns_0180929.3	QPEU01269387.1.3	Glyco_transf_8	PF01501.23	CL0110	Glycosyl transferase family 8	299	601	299	599	1	254	256	152.93	1.2e-44	6.1e-49	98.8281
			uti_cns_0202169.4	QPEU01284353.1.4	Glyco_transf_8	PF01501.23	CL0110	Glycosyl transferase family 8	1	300	6	298	9	254	256	153.08	1.1e-44	5.5e-49	95.7031
			uti_cns_0149128.2	QPEU01246961.1.2	Glyco_transf_8	PF01501.23	CL0110	Glycosyl transferase family 8	321	627	321	626	1	255	256	155.96	1.4e-45	1.5e-49	99.2188
			uti_cns_0289150.2	QPEU01343837.1.2	Glyco_transf_8	PF01501.23	CL0110	Glycosyl transferase family 8	57	363	57	362	1	255	256	159.15	1.5e-46	1.6e-50	99.2188
			uti_cns_0026267.1	QPEU01151977.1.1	Glyco_transf_8	PF01501.23	CL0110	Glycosyl transferase family 8	13	292	28	290	11	254	256	156.86	7.6e-46	3.9e-50	94.9219
			uti_cns_0018969.1	QPEU01145988.1.1	Glyco_transf_8	PF01501.23	CL0110	Glycosyl transferase family 8	296	600	296	598	1	254	256	161.14	3.8e-47	1.9e-51	98.8281
			uti_cns_0311752.2	QPEU01358421.1.2	Glyco_transf_8	PF01501.23	CL0110	Glycosyl transferase family 8	321	627	321	626	1	255	256	155.96	1.4e-45	1.5e-49	99.2188
			uti_cns_0130641.1	QPEU01233124.1.1	Glyco_transf_8	PF01501.23	CL0110	Glycosyl transferase family 8	312	615	312	613	1	254	256	157.17	6.1e-46	6.2e-50	98.8281
			unitig_111850.2	QPEU01021330.1.2	Glyco_transf_8	PF01501.23	CL0110	Glycosyl transferase family 8	299	601	299	599	1	254	256	154.22	4.9e-45	2.5e-49	98.8281
			uti_cns_0147562.4	QPEU01245781.1.4	Glyco_transf_8	PF01501.23	CL0110	Glycosyl transferase family 8	301	605	301	603	1	254	256	157.71	4.2e-46	2.1e-50	98.8281
			unitig_46326.1	QPEU01007427.1.1	Glyco_transf_8	PF01501.23	CL0110	Glycosyl transferase family 8	13	292	28	290	11	254	256	157.77	4e-46	2e-50	94.9219
			uti_cns_0323981.1	QPEU01365889.1.1	Glyco_transf_8	PF01501.23	CL0110	Glycosyl transferase family 8	321	627	321	626	1	255	256	155.96	1.4e-45	1.5e-49	99.2188
			uti_cns_0320004.1	QPEU01362832.1.1	Glyco_transf_8	PF01501.23	CL0110	Glycosyl transferase family 8	321	627	321	626	1	255	256	155.96	1.4e-45	1.5e-49	99.2188
			uti_cns_0129533.2	QPEU01232134.1.2	Glyco_transf_8	PF01501.23	CL0110	Glycosyl transferase family 8	277	581	277	579	1	254	256	156.09	1.3e-45	6.7e-50	98.8281
			uti_cns_0017763.6	QPEU01144974.1.6	Glyco_transf_8	PF01501.23	CL0110	Glycosyl transferase family 8	299	601	299	599	1	254	256	155.4	2.1e-45	1.1e-49	98.8281
			unitig_99043.1	QPEU01018454.1.1	Glyco_transf_8	PF01501.23	CL0110	Glycosyl transferase family 8	1	301	3	299	6	254	256	156.31	1.1e-45	1.1e-49	96.875
			uti_cns_0085788.1	QPEU01199411.1.1	Glyco_transf_8	PF01501.23	CL0110	Glycosyl transferase family 8	277	581	277	579	1	254	256	157.92	3.6e-46	1.8e-50	98.8281
			uti_cns_0230785.4	QPEU01304857.1.4	Glyco_transf_8	PF01501.23	CL0110	Glycosyl transferase family 8	57	363	57	362	1	255	256	159.15	1.5e-46	1.6e-50	99.2188
			uti_cns_0268940.1	QPEU01329866.1.1	Glyco_transf_8	PF01501.23	CL0110	Glycosyl transferase family 8	348	654	348	653	1	255	256	155.82	1.6e-45	1.6e-49	99.2188
			uti_cns_0078131.2	QPEU01193494.1.2	Glyco_transf_8	PF01501.23	CL0110	Glycosyl transferase family 8	321	627	321	626	1	255	256	155.38	2.2e-45	2.2e-49	99.2188
			uti_cns_0110934.1	QPEU01218337.1.1	Glyco_transf_8	PF01501.23	CL0110	Glycosyl transferase family 8	60	363	60	361	1	254	256	157.92	3.6e-46	3.7e-50	98.8281
			uti_cns_0024155.4	QPEU01150296.1.4	Glyco_transf_8	PF01501.23	CL0110	Glycosyl transferase family 8	293	597	293	595	1	254	256	157.75	4.1e-46	2.1e-50	98.8281
			uti_cns_0075225.6	QPEU01191062.1.6	Glyco_transf_8	PF01501.23	CL0110	Glycosyl transferase family 8	3	230	45	228	74	254	256	137.96	4.5e-40	2.3e-44	70.3125
			uti_cns_0323207.2	QPEU01365315.1.2	Glyco_transf_8	PF01501.23	CL0110	Glycosyl transferase family 8	321	627	321	626	1	255	256	155.96	1.4e-45	1.5e-49	99.2188
		37QA0	uti_cns_0051948.2	QPEU01172771.1.2	Glyco_transf_8	PF01501.23	CL0110	Glycosyl transferase family 8	164	480	168	479	5	255	256	298.69	4e-89	2e-93	97.6562
			uti_cns_0312634.2	QPEU01358850.1.2	Glyco_transf_8	PF01501.23	CL0110	Glycosyl transferase family 8	50	366	53	365	4	255	256	299.86	1.7e-89	8.9e-94	98.0469
		37NYQ	unitig_113876.1	QPEU01021717.1.1	Glyco_transf_8	PF01501.23	CL0110	Glycosyl transferase family 8	218	530	258	529	9	255	256	264.11	1.4e-78	7.3e-83	96.0938
			uti_cns_0094647.6	QPEU01206146.1.6	Glyco_transf_8	PF01501.23	CL0110	Glycosyl transferase family 8	133	445	173	444	9	255	256	265.23	6.5e-79	3.3e-83	96.0938
			uti_cns_0319874.1	QPEU01362730.1.1	Glyco_transf_8	PF01501.23	CL0110	Glycosyl transferase family 8	218	530	258	529	9	255	256	265.97	3.8e-79	2e-83	96.0938
			uti_cns_0107151.6	QPEU01215742.1.6	Glyco_transf_8	PF01501.23	CL0110	Glycosyl transferase family 8	112	460	179	459	10	255	256	248.16	1e-73	5.3e-78	95.7031
			uti_cns_0089382.9	QPEU01202073.1.9	Glyco_transf_8	PF01501.23	CL0110	Glycosyl transferase family 8	218	530	258	529	9	255	256	264.11	1.4e-78	7.3e-83	96.0938
			uti_cns_0073765.4	QPEU01190136.1.4	Glyco_transf_8	PF01501.23	CL0110	Glycosyl transferase family 8	218	530	258	529	9	255	256	264.11	1.4e-78	7.3e-83	96.0938
			uti_cns_0282400.1	QPEU01338327.1.1	Glyco_transf_8	PF01501.23	CL0110	Glycosyl transferase family 8	218	530	258	529	9	255	256	264.11	1.4e-78	7.3e-83	96.0938
			uti_cns_0055468.5	QPEU01175646.1.5	Glyco_transf_8	PF01501.23	CL0110	Glycosyl transferase family 8	183	518	237	517	10	255	256	247.77	1.4e-73	7e-78	95.7031
		37Q28	uti_cns_0195233.1	QPEU01280007.1.1	Glyco_transf_8	PF01501.23	CL0110	Glycosyl transferase family 8	172	466	211	465	8	255	256	201.2	2.2e-59	1.1e-63	96.4844
			uti_cns_0037486.1	QPEU01161160.1.1	Glyco_transf_8	PF01501.23	CL0110	Glycosyl transferase family 8	172	466	211	465	8	255	256	201.2	2.2e-59	1.1e-63	96.4844
			uti_cns_0232443.3	QPEU01306046.1.3	Glyco_transf_8	PF01501.23	CL0110	Glycosyl transferase family 8	31	292	37	291	8	255	256	202.48	9.1e-60	4.6e-64	96.4844
			uti_cns_0056268.1	QPEU01176324.1.1	Glyco_transf_8	PF01501.23	CL0110	Glycosyl transferase family 8	172	466	211	465	8	255	256	201.2	2.2e-59	1.1e-63	96.4844
			unitig_199376.1	QPEU01044144.1.1	Glyco_transf_8	PF01501.23	CL0110	Glycosyl transferase family 8	172	466	211	465	8	255	256	201.2	2.2e-59	1.1e-63	96.4844
			uti_cns_0071433.2	QPEU01188144.1.2	Glyco_transf_8	PF01501.23	CL0110	Glycosyl transferase family 8	172	466	211	465	8	255	256	201.2	2.2e-59	1.1e-63	96.4844
			uti_cns_0213144.1	QPEU01291867.1.1	Glyco_transf_8	PF01501.23	CL0110	Glycosyl transferase family 8	172	466	211	465	8	255	256	201.2	2.2e-59	1.1e-63	96.4844
			uti_cns_0123024.1	QPEU01227305.1.1	Glyco_transf_8	PF01501.23	CL0110	Glycosyl transferase family 8	172	466	211	465	8	255	256	201.2	2.2e-59	1.1e-63	96.4844
			uti_cns_0147531.1	QPEU01245755.1.1	Glyco_transf_8	PF01501.23	CL0110	Glycosyl transferase family 8	172	466	211	465	8	255	256	191.98	1.5e-56	7.4e-61	96.4844
			uti_cns_0149153.1	QPEU01246983.1.1	Glyco_transf_8	PF01501.23	CL0110	Glycosyl transferase family 8	136	430	175	429	8	255	256	198.41	1.6e-58	8.1e-63	96.4844
		37HGF	uti_cns_0249512.3	QPEU01317198.1.3	Glyco_transf_8	PF01501.23	CL0110	Glycosyl transferase family 8	103	435	103	435	1	256	256	287.42	1.1e-85	5.6e-90	99.6094
			uti_cns_0018515.4	QPEU01145572.1.4	Glyco_transf_8	PF01501.23	CL0110	Glycosyl transferase family 8	174	506	174	505	1	255	256	284.63	7.8e-85	7.9e-89	99.2188
			uti_cns_0040705.2	QPEU01163823.1.2	Glyco_transf_8	PF01501.23	CL0110	Glycosyl transferase family 8	151	483	151	482	1	255	256	285.84	3.3e-85	3.4e-89	99.2188
			uti_cns_0247595.1	QPEU01316220.1.1	Glyco_transf_8	PF01501.23	CL0110	Glycosyl transferase family 8	103	435	103	435	1	256	256	287.42	1.1e-85	5.6e-90	99.6094
			uti_cns_0299372.2	QPEU01349300.1.2	Glyco_transf_8	PF01501.23	CL0110	Glycosyl transferase family 8	174	447	174	439	1	189	256	199.23	8.9e-59	9.1e-63	73.4375
			uti_cns_0158595.3	QPEU01253829.1.3	Glyco_transf_8	PF01501.23	CL0110	Glycosyl transferase family 8	32	364	32	364	1	256	256	287.19	1.3e-85	6.5e-90	99.6094
			uti_cns_0321457.1	QPEU01363974.1.1	Glyco_transf_8	PF01501.23	CL0110	Glycosyl transferase family 8	103	435	103	435	1	256	256	287.93	7.6e-86	3.9e-90	99.6094
			uti_cns_0095256.2	QPEU01206656.1.2	Glyco_transf_8	PF01501.23	CL0110	Glycosyl transferase family 8	174	446	174	439	1	189	256	198.63	1.4e-58	1.4e-62	73.4375
			uti_cns_0130194.1	QPEU01232723.1.1	Glyco_transf_8	PF01501.23	CL0110	Glycosyl transferase family 8	101	433	101	433	1	256	256	284.81	6.8e-85	3.5e-89	99.6094
		389EW	uti_cns_0307290.1	QPEU01355636.1.1	Glyco_transf_8	PF01501.23	CL0110	Glycosyl transferase family 8	86	351	86	342	1	189	256	122.23	2.8e-35	1.4e-39	73.4375
					Glyco_transf_8	PF01501.23	CL0110	Glycosyl transferase family 8	365	439	372	437	186	254	256	38.16	1.3e-09	6.5e-14	26.5625
			uti_cns_0350199.1	QPEU01381724.1.1	Glyco_transf_8	PF01501.23	CL0110	Glycosyl transferase family 8	25	314	25	312	1	254	256	173.92	4.7e-51	2.4e-55	98.8281
			uti_cns_0337722.1	QPEU01373274.1.1	Glyco_transf_8	PF01501.23	CL0110	Glycosyl transferase family 8	29	290	29	287	1	191	256	125.95	2.1e-36	1e-40	74.2188
			unitig_340147.1	QPEU01090733.1.1	Glyco_transf_8	PF01501.23	CL0110	Glycosyl transferase family 8	29	290	29	287	1	191	256	124.8	4.6e-36	2.4e-40	74.2188
Rhamnogalacturonan I rhamnosyltransferase 1 (RRT)	2.4.1.351	37MNE	unitig_365316.1	QPEU01100770.1.1	O-FucT	PF10250.12	CL0113	GDP-fucose protein O-fucosyltransferase	106	426	106	426	1	328	328	255.42	1.2e-75	6.1e-80	99.6951
			uti_cns_0243254.2	QPEU01313293.1.2	O-FucT	PF10250.12	CL0113	GDP-fucose protein O-fucosyltransferase	96	387	99	387	34	328	328	191.70	2.9e-56	1.5e-60	89.6341
			unitig_387845.1	QPEU01107367.1.1	O-FucT	PF10250.12	CL0113	GDP-fucose protein O-fucosyltransferase	113	427	113	426	1	321	328	251.66	1.7e-74	8.5e-79	97.561
			uti_cns_0224581.1	QPEU01299725.1.1	O-FucT	PF10250.12	CL0113	GDP-fucose protein O-fucosyltransferase	10	330	10	330	1	328	328	255.72	9.7e-76	5.0e-80	99.6951
			uti_cns_0225562.5	QPEU01300496.1.5	O-FucT	PF10250.12	CL0113	GDP-fucose protein O-fucosyltransferase	106	426	106	426	1	328	328	256.21	6.9e-76	3.5e-80	99.6951
			uti_cns_0320325.2	QPEU01363079.1.2	O-FucT	PF10250.12	CL0113	GDP-fucose protein O-fucosyltransferase	2	240	10	240	93	328	328	166.82	1.1e-48	5.6e-53	71.6463
			uti_cns_0090008.1	QPEU01202625.1.1	O-FucT	PF10250.12	CL0113	GDP-fucose protein O-fucosyltransferase	106	426	106	426	1	328	328	256.23	6.8e-76	3.5e-80	99.6951
			uti_cns_0075950.1	QPEU01191711.1.1	O-FucT	PF10250.12	CL0113	GDP-fucose protein O-fucosyltransferase	106	426	106	426	1	328	328	255.42	1.2e-75	6.1e-80	99.6951
			uti_cns_0130689.1	QPEU01233169.1.1	O-FucT	PF10250.12	CL0113	GDP-fucose protein O-fucosyltransferase	106	426	106	426	1	328	328	251.45	1.9e-74	9.9e-79	99.6951
			uti_cns_0317630.3	QPEU01360954.1.3	O-FucT	PF10250.12	CL0113	GDP-fucose protein O-fucosyltransferase	2	240	10	240	93	328	328	169.78	1.4e-49	7.0e-54	71.6463
		37M3V	uti_cns_0094719.1	QPEU01206208.1.1	O-FucT	PF10250.12	CL0113	GDP-fucose protein O-fucosyltransferase	62	382	62	381	1	327	328	257.58	2.6e-76	1.3e-80	99.3902
			uti_cns_0096074.1	QPEU01207322.1.1	O-FucT	PF10250.12	CL0113	GDP-fucose protein O-fucosyltransferase	62	382	62	381	1	327	328	256.38	6.1e-76	3.1e-80	99.3902
			uti_cns_0131973.1	QPEU01234261.1.1	O-FucT	PF10250.12	CL0113	GDP-fucose protein O-fucosyltransferase	62	382	62	381	1	327	328	252.51	9.2e-75	4.7e-79	99.3902
			uti_cns_0267971.1	QPEU01329031.1.1	O-FucT	PF10250.12	CL0113	GDP-fucose protein O-fucosyltransferase	62	382	62	381	1	327	328	259.82	5.5e-77	2.8e-81	99.3902
			uti_cns_0099388.4	QPEU01209666.1.4	O-FucT	PF10250.12	CL0113	GDP-fucose protein O-fucosyltransferase	62	382	62	381	1	327	328	257.29	3.2e-76	1.7e-80	99.3902
			uti_cns_0109949.1	QPEU01217436.1.1	O-FucT	PF10250.12	CL0113	GDP-fucose protein O-fucosyltransferase	62	327	62	326	1	271	328	200.63	5.6e-59	2.9e-63	82.3171
			uti_cns_0046553.1	QPEU01168460.1.1	O-FucT	PF10250.12	CL0113	GDP-fucose protein O-fucosyltransferase	99	415	99	414	1	327	328	261.18	2.1e-77	1.1e-81	99.3902
Arabinnan Deficinent Protein (ARAD1/2)	-	37M9A	uti_cns_0006546.5	QPEU01135496.1.5	Exostosin	PF03016.18	n/a	Exostosin family	99	419	101	416	3	297	300	241.73	1.1e-71	5.4e-76	98
			unitig_20054.1	QPEU01002821.1.1	Exostosin	PF03016.18	n/a	Exostosin family	100	420	102	417	3	297	300	245.71	6.5e-73	3.3e-77	98
			uti_cns_0022030.1	QPEU01148503.1.1	Exostosin	PF03016.18	n/a	Exostosin family	56	376	58	373	3	297	300	244.18	1.9e-72	9.6e-77	98
			uti_cns_0023557.1	QPEU01149762.1.1	Exostosin	PF03016.18	n/a	Exostosin family	16	336	18	333	3	297	300	242.54	6.0e-72	3.0e-76	98
Galactan synthase (GALS1).	-	37P5X	uti_cns_0261262.1	QPEU01325457.1.1	Glyco_transf_92	PF01697.30	CL0110	Glycosyltransferase family 92	260	503	261	468	2	220	258	112.18	3.5e-32	3.6e-36	84.4961
			uti_cns_0180676.2	QPEU01269157.1.2	Glyco_transf_92	PF01697.30	CL0110	Glycosyltransferase family 92	263	506	264	470	2	219	258	111.03	7.8e-32	8.0e-36	84.1085
			uti_cns_0357198.1	QPEU01385243.1.1	Glyco_transf_92	PF01697.30	CL0110	Glycosyltransferase family 92	41	296	42	252	2	221	258	115.86	2.7e-33	2.7e-37	84.8837
			uti_cns_0164416.1	QPEU01258035.1.1	Glyco_transf_92	PF01697.30	CL0110	Glycosyltransferase family 92	123	367	124	331	2	220	258	112.50	2.8e-32	2.9e-36	84.4961
			uti_cns_0063793.2	QPEU01182121.1.2	Glyco_transf_92	PF01697.30	CL0110	Glycosyltransferase family 92	263	506	264	471	2	220	258	112.16	3.5e-32	3.6e-36	84.4961
			uti_cns_0269903.1	QPEU01330687.1.1	Glyco_transf_92	PF01697.30	CL0110	Glycosyltransferase family 92	260	503	261	468	2	220	258	110.24	1.4e-31	1.4e-35	84.4961
			uti_cns_0145355.3	QPEU01243915.1.3	Glyco_transf_92	PF01697.30	CL0110	Glycosyltransferase family 92	264	507	265	472	2	220	258	109.28	2.7e-31	2.7e-35	84.4961
			uti_cns_0283233.2	QPEU01339022.1.2	Glyco_transf_92	PF01697.30	CL0110	Glycosyltransferase family 92	260	503	261	468	2	220	258	111.90	4.3e-32	4.3e-36	84.4961
			uti_cns_0333910.2	QPEU01371797.1.2	Glyco_transf_92	PF01697.30	CL0110	Glycosyltransferase family 92	260	500	261	467	2	219	258	111.82	4.5e-32	4.6e-36	84.1085
			uti_cns_0225282.1	QPEU01300254.1.1	Glyco_transf_92	PF01697.30	CL0110	Glycosyltransferase family 92	260	506	261	477	2	226	258	112.57	2.7e-32	2.7e-36	86.8217
		388R2	unitig_420676.1	QPEU01119195.1.1	Glyco_transf_92	PF01697.30	CL0110	Glycosyltransferase family 92	326	550	327	537	2	237	258	138.25	3.9e-40	4.0e-44	91.0853
			uti_cns_0444091.2	QPEU01393697.1.2	Glyco_transf_92	PF01697.30	CL0110	Glycosyltransferase family 92	326	550	327	537	2	237	258	138.25	3.9e-40	4.0e-44	91.0853
			uti_cns_0271519.1	QPEU01332019.1.1	Glyco_transf_92	PF01697.30	CL0110	Glycosyltransferase family 92	321	545	322	532	2	237	258	137.50	6.6e-40	6.7e-44	91.0853
			uti_cns_0007930.4	QPEU01136672.1.4	Glyco_transf_92	PF01697.30	CL0110	Glycosyltransferase family 92	321	545	322	532	2	237	258	139.55	1.6e-40	1.6e-44	91.0853
			uti_cns_0156910.1	QPEU01252706.1.1	Glyco_transf_92	PF01697.30	CL0110	Glycosyltransferase family 92	320	544	321	531	2	237	258	138.28	3.8e-40	3.9e-44	91.0853
		37N9S	uti_cns_0341716.1	QPEU01376158.1.1	Glyco_transf_92	PF01697.30	CL0110	Glycosyltransferase family 92	1	225	6	210	15	242	258	97.18	1.3e-27	1.3e-31	87.9845
			uti_cns_0083711.1	QPEU01197552.1.1	Glyco_transf_92	PF01697.30	CL0110	Glycosyltransferase family 92	337	570	340	554	4	241	258	100.64	1.2e-28	1.2e-32	91.8605
