# Supplementary material for: Cell wall modulation by drought and elevated CO2 in sugarcane leaves
Source: Front Plant Sci. 2025 Apr 30;16:1567201. doi: 10.3389/fpls.2025.1567201 (PMC12075542; doi:10.3389/fpls.2025.1567201)
Supplement: Supplementary file 4 [file DataSheet3.xlsx]

## Sheet: mean_cpm
Supplementary Data Sheet S3. Expression of cell wall synthesis of polysaccharide -related sequences in the sugarcane SP80-3280 genome (Souza et al., 2019) and their expression under different concentrations of CO₂ combined or not with drought stress, Both experiments utilized CO2 concentrations of 390 ppm (aCO2) and 780 ppm (eCO2), The values was expressed in count of transcript per million (cpm).
Gene family	ID in Sugarcane SP80-3280	aCO2	eCO2	Dro	eCO2+Dro
NDP-sugar interconversion pathway
Sucrose synthase (SUS)	QPEU01301279.1.2	22.18	13.63	37.63	33.03
	QPEU01168127.1.2	21.35	11.25	33.65	29.23
	QPEU01228340.1.1	19.08	9.27	31.59	28.03
	QPEU01393715.1.1	8.26	10.22	3.34	7.21
	QPEU01131901.1.2	7.36	9.56	3.54	8.43
	QPEU01214349.1.1	6.66	10.05	2.26	6.84
	QPEU01194920.1.2	6.27	9.21	3.49	6.22
	QPEU01179865.1.1	5.41	6.98	5.81	6.12
	QPEU01317616.1.1	6.52	8.12	2.57	6.26
	QPEU01138628.1.1	4.3	5.71	5.75	7.44
	QPEU01376977.1.1	6.42	8.63	2.61	5.21
	QPEU01175172.1.2	4.3	5.65	5.48	6.24
	QPEU01144487.1.2	4.25	5.5	4.83	6.94
	QPEU01179800.1.1	4.18	5.65	4.91	6.06
	QPEU01206702.1.4	5.7	7.79	2.46	4.66
	QPEU01168601.1.1	3.96	5.63	5.57	5.14
	QPEU01207495.1.2	5.15	6.49	2.09	6.08
	QPEU01131566.1.5	4.48	4.84	4.82	5.32
	QPEU01162557.1.1	4.65	4.56	4.68	5.13
	QPEU01179908.1.1	4.14	4.68	4.87	5.27
	QPEU01340390.1.1	4.58	5.9	1.97	4.19
	QPEU01164656.1.1	2.34	3.21	2.87	3.18
Fructokinase (Fk)	QPEU01238753.1.4	11.82	13.49	7.67	10.78
	QPEU01328957.1.1	6.94	6.34	4.17	5.64
	QPEU01063849.1.2	2.32	2.75	2.29	2.55
Mannose-1P-guanyltransferase (MGP)	QPEU01137128.1.7	4.04	4.83	2.91	4.21
	QPEU01132716.1.2	3.9	4.46	2.91	3.97
	QPEU01132908.1.2	4.35	3.61	2.87	4.21
	QPEU01130244.1.5	3.62	4.04	4.13	3.05
	QPEU01132686.1.6	3.58	4.41	2.61	3.76
	QPEU01003844.1.2	3.26	3.68	2.76	3.14
Invertase (INV)	QPEU01206946.1.3	3.79	5.77	7.53	6.86
	QPEU01188610.1.2	3.49	2.14	3.14	5.02
	QPEU01150969.1.2	2.66	3.82	3.96	2.8
	QPEU01213386.1.2	2.82	1.81	3.72	4.48
	QPEU01194795.1.2	2.51	2.12	3.34	4.78
	QPEU01023576.1.1	3	2.23	3.05	4.21
	QPEU01185219.1.4	2.72	1.67	3.58	4.39
	QPEU01147313.1.8	2.86	2.47	3.29	3.68
	QPEU01284155.1.1	2.64	2.73	3.45	2.56
	QPEU01151904.1.2	1.66	2.8	3.94	2.39
	QPEU01028542.1.1	2.25	1.59	2.13	3.84
	QPEU01342274.1.1	1.82	1.01	2.89	3.57
	QPEU01014608.1.1	2	2.31	2	2.9
	QPEU01215559.1.1	2.04	1.2	2.03	3.31
	QPEU01170763.1.2	1.42	0.83	3.12	2.92
	QPEU01333790.1.1	1.29	0.64	2.42	1.96
	QPEU01327795.1.2	0.82	0.24	1.64	2.31
	QPEU01302072.1.1	0.58	1.07	1.41	1.82
	QPEU01166959.1.4	0.95	2.21	0.39	0.97
	QPEU01299636.1.1	0.81	2.28	0.44	0.85
	QPEU01327782.1.1	0.42	0.58	1.02	1.56
Hexokinase (HXK)	QPEU01156095.1.4	3.65	3.19	10.43	3.93
	QPEU01140751.1.6	2.3	3.59	1.6	3.88
	QPEU01146406.1.1	2.45	3.59	1.66	3.42
	QPEU01145829.1.1	2.99	3.52	2.13	2.38
	QPEU01254895.1.1	1.26	2.1	2.26	2.33
	QPEU01239500.1.2	1.64	1.91	1.43	2.59
	QPEU01227074.1.1	0.78	1.66	2.19	2.84
	QPEU01261984.1.2	1.61	1.95	1.46	2.25
	QPEU01201226.1.2	1.49	1.95	1.32	1.87
	QPEU01342636.1.1	1.5	1.41	1.86	1.24
	QPEU01359296.1.2	1.09	1.33	1.72	1.83
	QPEU01179709.1.5	1.38	1.53	1.57	1.11
	QPEU01232660.1.1	0.89	1.13	1.46	1.97
	QPEU01122465.1.1	0.84	1.4	1.27	1.61
	QPEU01126115.1.1	1	1.04	1.36	1.62
	QPEU01348595.1.1	0.89	1.72	0.68	1.67
	QPEU01251252.1.3	0.95	1.57	0.68	1.27
Phosphoglucose isomerase (PGI)	QPEU01180293.1.2	2.43	4.48	3	3.36
	QPEU01261764.1.1	6.33	8.92	6.88	6.02
	QPEU01258530.1.1	4	6.61	3.65	6.15
	QPEU01236371.1.2	3.22	5.41	4.05	6.7
	QPEU01171487.1.2	3.03	4.37	5.18	5.42
	QPEU01173887.1.3	3.97	4.78	5.07	4.15
	QPEU01296341.1.3	2.69	5.61	2.9	3.5
	QPEU01330191.1.2	2.67	5.92	3.54	2.54
	QPEU01253157.1.2	3.58	3.82	3.13	4.02
	QPEU01250994.1.2	3.06	5.02	2.52	3.77
	QPEU01313008.1.1	2.38	3.35	4.07	3.98
	QPEU01236371.1.1	2.75	4.68	3	3.07
	QPEU01079088.1.1	2.72	4.2	3.28	3.04
	QPEU01193626.1.1	2.44	4.17	2.37	3.27
	QPEU01305990.1.3	2.67	3.6	2.87	2.62
	QPEU01285289.1.2	2.13	3.69	2.08	2.62
	QPEU01389629.1.1	2.15	2.06	2.97	2.49
	QPEU01313468.1.3	1.94	3.61	2.05	1.74
	QPEU01382194.1.3	2.15	2.94	1.48	2.25
Phosphoglucomutase (PGM)	QPEU01279299.1.6	2.57	4.83	1.75	3.43
	QPEU01334589.1.1	2.6	4.8	1.81	2.83
	QPEU01291698.1.3	2.84	4.69	1.91	2.56
	QPEU01340639.1.2	2.73	4.34	2.05	2.87
	QPEU01076207.1.1	2.33	5.16	1.62	2.19
	QPEU01282978.1.1	2.95	4.06	1.27	2.8
	QPEU01367515.1.1	2.47	4.35	1.28	2.86
	QPEU01290605.1.1	3.47	3.14	1.52	2.71
	QPEU01270430.1.2	2.42	3.74	1.81	2.3
	QPEU01228654.1.1	2.19	3.59	1.75	1.89
	QPEU01061038.1.1	2	1.95	2.78	2.16
	QPEU01269251.1.3	1.41	1.94	2.19	1.57
	QPEU01285087.1.1	1.4	1.31	2.18	1.71
	QPEU01279585.1.3	1.46	1.71	1.56	1.68
	QPEU01166173.1.1	1.96	1.52	1.81	0.88
	QPEU01326845.1.1	1.39	1.45	0.83	0.89
UDP-pyrophosphorylase (UDGP)	QPEU01344522.1.1	33.08	42.09	27.58	32.7
	QPEU01343207.1.2	24.75	31.92	21.6	26.86
	QPEU01349992.1.1	25.09	34.21	20.48	25.34
	QPEU01363513.1.1	23.64	31.77	21.99	23.83
	QPEU01178217.1.2	20.34	27.14	18.19	24.16
	QPEU01149034.1.6	19.49	24.57	16.98	21.32
	QPEU01362624.1.2	20.61	23.5	17.05	18.28
	QPEU01098466.1.1	16.37	21.9	15.84	16.55
Rhamnose biosynthesis enzyme (RHM)	QPEU01383655.1.1	45.33	77.95	40.68	64.84
	QPEU01057980.1.1	21.19	31.44	26.69	31.32
	QPEU01118846.1.1	9.9	13.79	9.62	14.15
	QPEU01346222.1.1	8.89	13.47	9.52	13.47
	QPEU01159966.1.6	9.01	13.95	9.48	12.51
	QPEU01136436.1.2	8.22	11.95	8.03	11.68
	QPEU01055674.1.2	6.91	12.33	7.95	9.28
	QPEU01268630.1.3	6.38	11.45	7.15	8.86
UDP-galactose-4-epimerase (GALE)	QPEU01324568.1.1	91.96	36.2	217.59	173.29
	QPEU01316219.1.1	93.02	34.51	212.68	169.64
	QPEU01296418.1.1	51.06	22.4	130.01	107.74
	QPEU01383745.1.1	53.12	20.67	130.67	104.33
	QPEU01285418.1.2	5.9	2.78	12.81	10.37
	QPEU01300333.1.1	6.21	2.17	12.74	9.14
	QPEU01276121.1.2	5.66	1.88	13.03	8.66
	QPEU01350042.1.1	5.22	1.99	11.83	7.66
	QPEU01188895.1.4	4.4	1.52	11.56	8.46
	QPEU01330332.1.1	3.97	1.65	10.77	9.25
	QPEU01230018.1.2	4.25	5.89	3.5	4
	QPEU01222675.1.1	4.7	5.54	3.09	3.24
	QPEU01135718.1.1	4.42	5.89	2.82	3.43
	QPEU01137367.1.1	1.58	0.3	1.85	2.19
UDP-glucose-6-dehydrogenase (UGD)	QPEU01304848.1.2	6.45	5.2	3.8	4.87
	QPEU01357671.1.2	5.16	4.99	2.79	4.65
	QPEU01168743.1.1	1.63	3.88	1.84	2.2
	QPEU01281308.1.1	1.82	3.69	1.02	2.41
	QPEU01271853.1.1	1.53	3.18	1.31	2.6
	QPEU01378872.1.1	2.21	3.4	1.02	1.99
	QPEU01306041.1.2	1.96	2.69	1.5	2.27
	QPEU01371585.1.1	1.99	2.34	1.17	2.61
	QPEU01197879.1.1	1.84	2.24	1.11	2.22
	QPEU01161765.1.8	1.6	2.53	1.17	1.95
	QPEU01276409.1.2	1.13	2.22	0.59	1.35
UDP-glucuronate-decarboxylase (UXS)	QPEU01232041.1.1	1.24	0.89	2.45	2.42
	QPEU01209064.1.3	0.71	0.71	1.7	1.47
	QPEU01313522.1.2	0.51	1.35	1.03	1.48
	QPEU01356973.1.1	0.61	1.19	0.91	1.43
	QPEU01278975.1.1	0.6	0.74	1.27	1.51
	QPEU01171021.1.1	1.03	0.89	0.49	1.54
	QPEU01262575.1.3	0.63	0.81	1.22	1.27
	QPEU01304939.1.3	0.71	0.56	0.94	1.15
UDP-arabinopyranose-mutase (UAM)	QPEU01068356.1.1	0.87	1.99	0.69	1.6
	QPEU01292485.1.2	0.94	2.12	0.68	1.15
	QPEU01168703.1.2	1.41	1.74	0.39	1.41
	QPEU01236079.1.1	0.94	1.74	0.68	0.85
Celluose Synthesis
Cellulose synthase (CesA)	QPEU01368556.1.2	8.51	8.96	12.37	12.01
	QPEU01173964.1.5	10.83	11.15	8.56	10.5
	QPEU01249223.1.1	9	14	7.44	10.03
	QPEU01214342.1.3	10.61	10.12	7.43	10.7
	QPEU01301692.1.1	7.58	8.08	10.41	12.22
	QPEU01215157.1.1	9.69	10.7	7.94	9.73
	QPEU01266624.1.2	10.48	14.66	4.72	7.29
	QPEU01163857.1.2	10.04	13.59	5.65	7.28
	QPEU01200948.1.2	9.11	10.07	7.18	9.79
	QPEU01251616.1.1	7.39	7.07	9.51	10.71
	QPEU01238969.1.1	6.37	7.69	9.49	10.6
	QPEU01375496.1.1	7.52	8.34	8.12	10.09
	QPEU01212486.1.1	8.72	10.14	7.03	7.7
	QPEU01261317.1.2	7.05	13.5	4.82	6.08
	QPEU01390480.1.1	6.98	7.64	7.72	8.24
	QPEU01363734.1.1	5.29	6.94	6.63	9.71
	QPEU01352803.1.1	5.12	7.3	6.16	7.78
	QPEU01239883.1.1	6.21	7.51	6.01	6.46
	QPEU01146476.1.2	6.02	7.49	4.51	6.92
	QPEU01280572.1.2	4.75	10.17	2.53	4.92
	QPEU01148360.1.1	5.06	8.56	3.8	4.6
	QPEU01228255.1.1	6.09	7.21	2.33	5.28
	QPEU01321917.1.3	5.4	8.14	2.5	3.44
	QPEU01206706.1.1	5.07	7.62	2.98	3.36
	QPEU01155021.1.1	2.4	4.64	2.5	3.3
	QPEU01227520.1.3	2.19	4.04	2.05	3.03
	QPEU01291651.1.4	2.09	3.98	2.06	2.25
	QPEU01323018.1.1	2.19	5.01	0.53	2.44
	QPEU01188614.1.1	2.32	3.23	1.71	1.96
	QPEU01374600.1.1	2.74	3.83	0.44	1.96
	QPEU01330439.1.1	1.91	4.34	1.05	1.33
	QPEU01187298.1.1	1.59	2.23	1.41	2.72
	QPEU01196686.1.1	1.97	2.26	1.47	2.19
	QPEU01190717.1.1	1.69	2.26	1.37	2.42
	QPEU01149951.1.4	1.19	2.86	0.64	1.31
	QPEU01288128.1.1	1.15	3.06	1.13	0.63
	QPEU01250445.1.2	0.75	3.74	0.78	0.6
	QPEU01015735.1.1	0.91	1.93	1.31	1.72
	QPEU01092636.1.1	0.88	3.3	0.73	0.89
	QPEU01135887.1.5	0.88	3.04	0.92	0.72
	QPEU01319808.1.2	0.78	2.06	0.69	0.91
	QPEU01193964.1.1	0.69	2.59	0.63	0.45
	QPEU01078835.1.1	0.32	2.32	0.83	0.88
	QPEU01237351.1.2	0.71	1.76	0.44	1.18
Mixed-linkage glucan Synthesis
Cellulose synthase like F-H (CSLF-H)	QPEU01234916.1.1	3.75	3.4	2.3	6.02
	QPEU01152128.1.6	4.2	3.55	2.75	4.93
	QPEU01255609.1.1	2	2.12	0.72	1.79
	QPEU01306997.1.1	1.19	2	1.32	1.38
	QPEU01174039.1.5	1.03	1.84	1.28	1.45
	QPEU01292286.1.1	1.33	1.48	0.57	1.86
	QPEU01303451.1.1	1.1	1.25	0.82	1.6
	QPEU01311703.1.1	0.63	2.1	0.54	1.41
	QPEU01139338.1.3	1.16	1.31	0.91	1.23
Xylan Synthesis
1,4-beta-D-xylan synthase Complex (XSC)	QPEU01225920.1.2	2.32	3.13	3.97	4.36
	QPEU01208163.1.4	3.14	2.67	3.67	3.68
	QPEU01232146.1.2	2.31	2.49	3.63	4.55
	QPEU01356754.1.1	1.07	1.57	0.48	1.96
Xylan arabinosyltransferase (XAT)	QPEU01224356.1.1	3.17	3.82	1.75	2.78
	QPEU01394873.1.2	2.18	4.12	2.04	2.81
	QPEU01091422.1.1	1.35	2.86	0.44	1.49
	QPEU01251307.1.1	1.61	2.61	0.35	1.36
	QPEU01349984.1.1	1.21	1.19	1.51	1.85
	QPEU01179848.1.2	1.07	1.32	1.46	1.65
	QPEU01161790.1.3	1.25	1.91	0.86	0.92
	QPEU01183822.1.1	0.85	1.42	1.11	1.53
	QPEU01192628.1.2	0.69	0.92	1.51	1.59
Glucuronoxylan glucuronyltransferase (GUX)	QPEU01277393.1.1	2.16	2.4	3.9	3.44
	QPEU01162667.1.4	2.43	3.16	2.08	2.78
	QPEU01232617.1.2	2.2	2.67	2.04	2.71
	QPEU01292840.1.2	2.08	2.35	1.37	2.65
	QPEU01292917.1.1	1.48	1.76	1.4	1.95
	QPEU01058794.1.1	1.44	1.37	1.41	2.36
	QPEU01237503.1.1	1.31	1.48	1.49	1.54
	QPEU01088846.1.1	1.29	1.29	0.88	2.08
	QPEU01199196.1.1	1.44	1.17	1.07	1.23
Xyloglucan Synthesis
Cellulose synthase like C (CslC)	QPEU01323662.1.1	0.23	1.43	1.39	1.62
Xyloglucan 6-xylosyltransferase (XXT)	QPEU01105686.1.1	1.11	0.72	0.88	1.91
	QPEU01284629.1.1	0.56	0.89	1.42	1.57
Homogalacaturonan Synthesis
Α-galacturonosyltransferase (GAUT)	QPEU01175646.1.5	4.43	5.96	3.52	6.03
	QPEU01215742.1.6	3.36	3.49	2.73	4.56
	QPEU01180449.1.4	1.44	2.07	1.12	3.94
	QPEU01360466.1.1	2.97	1.71	1.6	2.02
	QPEU01159951.1.1	1.28	2.15	1.06	2.83
	QPEU01282507.1.2	1.8	1.98	1.11	1.78
	QPEU01257020.1.1	2.11	1.57	0.78	2.13
	QPEU01318230.1.3	1.6	1.54	1.16	1.89
	QPEU01363560.1.1	1.62	1.11	1.13	2.29
	QPEU01301011.1.1	1.3	1.15	0.92	1.77
	QPEU01377052.1.1	1.41	1.05	1.21	1.16
	QPEU01152290.1.1	1.1	0.97	1.26	1.3
	QPEU01168421.1.1	1.19	1.38	0.88	0.88
Rhamnogalacturonan Synthesis
Rhamnogalacturonan I rhamnosyltransferase 1 (RRT)	QPEU01168460.1.1	0.74	1.02	0.83	0.89
