# Supplementary material for: Cell wall modulation by drought and elevated CO2 in sugarcane leaves
Source: Front Plant Sci. 2025 Apr 30;16:1567201. doi: 10.3389/fpls.2025.1567201 (PMC12075542; doi:10.3389/fpls.2025.1567201)
Supplement: Supplementary file 5 [file DataSheet4.xlsx]

## Sheet: GLM_analysis
Supplemental Data Sheet 4. Differential expression of cell wall synthesis of polysaccharide -related sequences in the sugarcane. Experimental conditions: aCO2 = ambient CO2 (390 ppm), eCO2 = elevated CO2 (780 ppm), Dro = drought, eCO2+Dro = elevated CO2 (780 ppm) combined with drought. Different letters indicate significant differences (p < 0.05), determined by one-way ANOVA and Tukey's test. The…
Gene Family	ID	aCO2	eCO2	Dro	eCO2+Dro
Sucrose synthase (SUS)	QPEU01168127.1.2	ab 21,35	b 11,25	a 33,65	ab 29,23
	QPEU01228340.1.1	ab19,08	b 9,27	a 31,59	a 28,03
	QPEU01393715.1.1	ab 8,26	a 10,22	b 3,34	ab 7,21
	QPEU01131901.1.2	ab 7,36	a 9,56	b 3,54	ab 8,43
	QPEU01214349.1.1	ab 6,66	a 10,05	b 2,26	ab 6,84
	QPEU01194920.1.2	ab 6,27	a 9,21	b 3,49	ab 6,22
	QPEU01317616.1.1	ab 6,52	a 8,12	b 2,57	ab 6,26
	QPEU01138628.1.1	b 4,3	ab 5,71	ab 5,75	a 7,44
	QPEU01376977.1.1	ab 6,42	a 8,63	b 2,61	ab 5,21
	QPEU01206702.1.4	ab 5,7	a 7,79	b 2,46	ab 4,66
	QPEU01207495.1.2	ab 5,15	a 6,49	b 2,09	a 6,08
Invertase (INV)	QPEU01188610.1.2	ab 3,49	b 2,14	ab 3,14	a 5,02
	QPEU01194795.1.2	ab 2,51	b 2,12	ab 3,34	a 4,78
	QPEU01185219.1.4	ab 2,72	b 1,67	ab 3,58	a 4,39
	QPEU01028542.1.1	ab 2,25	b 1,59	ab 2,13	a 3,84
	QPEU01215559.1.1	ab 2,04	b 1,20	ab 2,03	a 3,31
	QPEU01327795.1.2	ab 0,82	b 0,24	a 1,64	a 2,31
	QPEU01166959.1.4	ab 0,95	a 2,21	b 0,39	ab 0,97
	QPEU01299636.1.1	b 0,81	a 2,28	b 0,44	b 0,85
Hexokinase (HXK)	QPEU01156095.1.4	b 3,65	b 3,19	a 10,43	b 3,93
	QPEU01140751.1.6	ab 2,30	ab 3,59	b 1,60	a 3,88
	QPEU01146406.1.1	ab 2,45	a 3,59	b 1,66	ab 3,42
	QPEU01227074.1.1	b 0,78	a 1,66	a 2,19	a 2,84
	QPEU01348595.1.1	ab 0,89	a 1,72	b 0,68	a 1,67
Phosphoglucose isomerase (PGI)	QPEU01236371.1.2	c 3,22	ab 5,41	bc 4,05	a 6,70
	QPEU01171487.1.2	b 3,03	ab 4,37	a 5,18	a 5,42
	QPEU01330191.1.2	b 2,67	a 5,92	ab 3,54	b 2,54
	QPEU01250994.1.2	ab 3,06	a 5,02	b 2,52	ab 3,77
UDP-pyrophosphorylase (UDGP)	QPEU01349992.1.1	ab 25,09	a 34,21	b 20,48	ab 25,34
Rhamnose biosynthesis enzyme (RHM)	QPEU01383655.1.1	bc 45,33	a 77,95	c 40,68	ab 64,84
	QPEU01055674.1.2	b 6,91	a 12,33	ab 7,95	ab 9,28
UDP-galactose-4-epimerase (GALE)	QPEU01324568.1.1	b 91,96	c 36,2	a 217,59	ab 173,29
	QPEU01316219.1.1	b 93,02	c 34,51	a 212,68	ab 169,64
	QPEU01296418.1.1	b 51,06	c 22,4	a 130,01	a 107,74
	QPEU01383745.1.1	b 53,12	c 20,67	a 130,67	ab 104,33
	QPEU01285418.1.2	ab 5,90	b 2,78	a 12,81	a 10,37
	QPEU01300333.1.1	a 6,21	b 2,17	a 12,74	a 9,14
	QPEU01276121.1.2	b 5,66	c 1,88	a 13,03	ab 8,66
	QPEU01350042.1.1	b 5,22	c 1,99	a 11,83	ab 7,66
	QPEU01188895.1.4	ab 4,40	b 1,52	a 11,56	a 8,46
	QPEU01330332.1.1	b 3,97	c 1,65	a 10,77	a 9,25
	QPEU01137367.1.1	a 1,58	b 0,30	a 1,85	a 2,19
UDP-glucose-6-dehydrogenase (UGD)	QPEU01378872.1.1	ab 2,21	a 3,40	b 1,02	ab 1,99
	QPEU01276409.1.2	ab 1,13	a 2,22	b 0,59	ab 1,35
UDP-glucuronate-decarboxylase (UXS)	QPEU01313522.1.2	b 0,51	a 1,35	ab 1,03	a 1,48
	QPEU01171021.1.1	ab 1,03	ab 0,89	b 0,49	a 1,54
UDP-arabinopyranose-mutase (UAM)	QPEU01068356.1.1	ab 0,87	a 1,99	b 0,69	ab 1,60
	QPEU01292485.1.2	ab 0,94	a 2,12	b 0,68	ab 1,15
	QPEU01168703.1.2	a 1,41	a 1,74	b 0,39	a 1,41
	QPEU01236079.1.1	ab 0,94	a 1,74	b 0,68	b 0,85
Cellulose synthase (CesA)	QPEU01301692.1.1	b 7,58	b 8,08	ab 10,41	a 12,22
	QPEU01266624.1.2	ab 10,48	a 14,66	b 4,72	ab 7,29
	QPEU01238969.1.1	b 6,37	ab 7,69	ab 9,49	a 10,60
	QPEU01261317.1.2	ab 7,05	a 13,50	b 4,82	ab 6,08
	QPEU01363734.1.1	b 5,29	ab 6,94	ab 6,63	a 9,71
	QPEU01280572.1.2	ab 4,75	a 10,17	b 2,53	ab 4,92
	QPEU01228255.1.1	ab 6,09	a 7,21	b 2,33	ab 5,28
	QPEU01149951.1.4	ab 1,19	a 2,86	b 0,64	ab 1,31
	QPEU01288128.1.1	ab 1,15	a 3,06	ab 1,13	b 0,63
	QPEU01250445.1.2	b 0,75	a 3,74	b 0,78	b 0,60
	QPEU01237351.1.2	ab 0,71	a 1,76	b 0,44	ab 1,18
Cellulose synthase like F-H (CSLF-H)	QPEU01311703.1.1	b 0,63	a 2,10	b 0,54	ab 1,41
1,4-beta-D-xylan synthase Complex (XSC)	QPEU01356754.1.1	ab 1,07	a 1,57	b 0,48	a 1,96
Xylan arabinosyltransferase (XAT)	QPEU01224356.1.1	a 3,17	a 3,82	b 1,75	ab 2,78
	QPEU01091422.1.1	ab 1,35	a 2,86	b 0,44	ab 1,49
	QPEU01251307.1.1	ab 1,61	a 2,61	b 0,35	ab 1,36
	QPEU01192628.1.2	b 0,69	ab 0,92	a 1,51	a 1,59
Glucuronoxylan glucuronyltransferase (GUX)	QPEU01088846.1.1	ab 1,29	ab 1,29	b 0,88	a 2,08
Α-galacturonosyltransferase (GAUT)	QPEU01180449.1.4	b 1,44	ab 2,07	b 1,12	a 3,94
